# Supplementary material for: Resistance-Guided Mining of Bacterial Genotoxins Defines a Family of DNA Glycosylases
Source: mBio. 2022 Mar 21;13(2):e03297-21. doi: 10.1128/mbio.03297-21 (PMC9040887; doi:10.1128/mbio.03297-21)
Supplement: TABLE S1 [file mbio.03297-21-st001.xlsx]

## Sheet: S1 Streptomyces HTH_42 proteins
Species	Protein ID	GenBank/RefSeq Genome and Assembly ID	Type
Escherichia coli K-12 MG1655	AJE55225.1	GCA_000819645.1_ASM81964v1	YcaQ
Streptomyces abikoensis	GGP77541.1	GCA_014648775.1_ASM1464877v1	YQL
Streptomyces abyssalis	WP_070013530.1	GCF_001751365.1_ASM175136v1	YQL
Streptomyces abyssomicinicus	WP_164540990.1	GCF_008974245.1_ASM897424v1	AZL
	WP_151775217.1		YQL
Streptomyces achromogenes	WP_030610692.1	GCF_000720835.1_ASM72083v1	YQL
Streptomyces acidiscabies	WP_010354722.1	GCF_000242715.1_ASM24271v2	AZL
	WP_010356949.1		YQL
Streptomyces actuosus	WP_110632430.1	GCF_003208035.1_ASM320803v1	AZL
	WP_110627754.1		AZL2
	WP_110628537.1		YQL
Streptomyces adustus	WP_152895828.1	GCF_009377175.1_ASM937717v1	AZL
Streptomyces afghaniensis	EPJ35175.1	GCA_000415505.1_STAFG	AZL
	EPJ35535.1		YQL
Streptomyces africanus	WP_143589883.1	GCF_002150735.1_ASM215073v1	AZL
	WP_086564145.1		YQL
Streptomyces agglomeratus	WP_069933964.1	GCF_001746415.1_ASM174641v1	AZL
	WP_069935652.1		AZL
	WP_069930476.1		AZL
	WP_069926996.1		AZL2
	WP_069928531.1		YQL
Streptomyces aidingensis	WP_093838004.1	GCF_900112355.1_2675903061	AZL
	WP_093836510.1		YQL
Streptomyces albaduncus	WP_184766642.1	GCF_014650615.1_ASM1465061v1	YQL
Streptomyces albidochromogenes	WP_138905325.1	GCF_005981925.1_ASM598192v1	YQL
Streptomyces albiflavescens	GGN52898.1	GCA_014645835.1_ASM1464583v1	YQL
Streptomyces albidoflavus	WP_061405493.1	GCF_001577385.1_ASM157738v1	AZL
	WP_061404691.1		AZL
	WP_061405205.1		AZL2
	WP_061404298.1		YQL
Streptomyces albireticuli	WP_087925614.1	GCF_002192455.1 _ASM219245v1	AZL
	WP_087926699.1		AZL
	WP_087930632.1		YQL
Streptomyces albofaciens	KAA6214805.1	GCA_008634025.1_ASM863402v1	AZL
	KAA6221554.1		YQL
Streptomyces alboflavus	WP_087886326.1	GCF_002189675.2_ASM218967v2	AZL
	WP_087886799.1		AZL
	WP_087885047.1		AZL2
	WP_087884367.1		YQL
Streptomyces albogriseolus	GHC28419.1	GCA_014650475.1_ASM1465047v1	YQL
Streptomyces alboniger	WP_055529129.1	GCF_008704395.1_ASM870439v1	AZL
	WP_055532319.1		YQL
Streptomyces albospinus	GGU72043.1	GCA_014648695.1_ASM1464869v1	AZL
	GGU46204.1		AZL
	GGU89038.1		YQL
Streptomyces alboverticillatus	WP_086566533.1	GCF_002150845.1_ASM215084v1	YQL
Streptomyces albovinaceus	WP_086671682.1	GCF_002154385.1_ASM215438v1	AZL
	WP_086673486.1		AZL
Streptomyces alboviridis	WP_032757719.1	GCF_000716935.1_ASM71693v1	AZL
	WP_032759019.1		YQL
Streptomyces albulus	WP_078948739.1	GCF_000935185.3_ASM93518v3	AZL2
	WP_053164436.1		YQL
Streptomyces albus	KWT60102.1	GCA_001541145.1_ASM154114v1	AZL
	KWT62170.1		YQL
Streptomyces alfalfae	APY88001.1	GCA_001975025.1_ASM197502v1	YQL
Streptomyces alkaliphilus	WP_182605788.1	GCF_014141535.1_ASM1414153v1	YQL
Streptomyces alni	WP_093711245.1	GCF_900112845.1_2667527403	AZL
	WP_093711801.1		AZL
	WP_093714234.1		AZL2
Streptomyces althioticus	GGQ53756.1	GCA_014649355.1_ASM1464935v1	YQL
Streptomyces ambofaciens	WP_053136429.1	GCF_001267885.1_ASM126788v1	AZL
	WP_053139152.1		AZL
	WP_053129723.1		AZL
	WP_053126617.1		AZL2
	WP_053131989.1		YQL
Streptomyces amritsarensis	OLZ51778.1	GCA_001953875.1_ASM195387v1	YQL
Streptomyces anandii	GGY07562.1	GCA_014650655.1_ASM1465065v1	YQL
Streptomyces angustmyceticus	WP_086719083.1	GCF_009176265.1_ASM917626v1	AZL
	WP_086719088.1		AZL
	WP_086720958.1		AZL
	WP_086719436.1		YQL
Streptomyces anthocyanicus	GHA62275.1	GCA_014651155.1_ASM1465115v1	AZL
	GHA48123.1		YQL
Streptomyces antibioticus	WP_078634684.1	GCF_002019855.1_ASM201985v1	AZL
	WP_078635558.1		AZL
	WP_030798624.1		YQL
Streptomyces antimycoticus	WP_161561084.1	GCF_009936315.1_ASM993631v1	YQL
Streptomyces antioxidans	WP_078840868.1	GCF_000968685.2_ASM96868v2	YQL
Streptomyces anulatus	WP_057665497.1	GCF_001434355.1_ASM143435v1	AZL
	WP_159103729.1		YQL
	WP_079044124.1		YQL
Streptomyces aquilus	AZP21229.1	GCA_003955715.1_ASM395571v1	AZL
	AZP18253.1		YQL
Streptomyces argenteolus	WP_145803637.1	GCF_007829855.1_ASM782985v1	AZL
	WP_145801167.1		YQL
Streptomyces armeniacus	AXK35456.1	GCA_003355155.1_ASM335515v1	AZL
	AXK36599.1		AZL
	AXK36110.1		AZL
	AXK36968.1		AZL
	AXK35212.1		AZL2
	AXK36277.1		YQL
Streptomyces asterosporus	QDI70778.1	GCA_006716135.1_ASM671613v1	YQL
Streptomyces atratus	WP_114246399.1	GCF_003330865.1_ASM333086v1	AZL
	WP_114247452.1		AZL
	WP_114244836.1		YQL
Streptomyces atriruber	WP_107098144.1	GCF_001418325.1_ASM141832v1	YQL
Streptomyces atroolivaceus	WP_033297962.1	GCF_000717025.1_ASM71702v1	AZL
	WP_033298857.1		YQL
Streptomyces aurantiacus	WP_037657093.1	GCF_000414115.1_STRAU	AZL
	WP_037658687.1		AZL
	WP_016644876.1		AZL2
	WP_016645734.1		YQL
Streptomyces aurantiogriseus	GGR02240.1	GCA_014649375.1_ASM1464937v1	AZL
	GGR41981.1		AZL
	GGR53713.1		YQL
Streptomyces auratus	WP_078568727.1	GCF_000280865.1_ASM28086v1	YQL
Streptomyces aureocirculatus	WP_051853038.1	GCF_000725745.1_Doro.v1.0	YQL
Streptomyces aureorectus	MBA8978016.1	GCA_014138545.1_ASM1413854v1	YQL
Streptomyces aureoverticillatus	WP_164324367.1	GCF_010669165.1_ASM1066916v1	YQL
Streptomyces aureus	WP_055600473.1	GCF_001418135.1_ASM141813v1	AZL
	WP_055599247.1		AZL
	WP_055603777.1		YQL
Streptomyces autolyticus	WP_079256125.1	GCF_001983975.1_ASM198397v1	AZL
	WP_079257876.1		YQL
Streptomyces avermitilis	WP_010984669.1	GCF_000009765.2_ASM976v2	AZL
	WP_078936633.1		AZL
	WP_010986474.1		YQL
Streptomyces avicenniae	WP_052850112.1	GCF_000719135.1_ASM71913v1	AZL
	WP_052851430.1		AZL
	WP_110945598.1		YQL
Streptomyces avidinii	RAS31487.1	GCA_003268965.1_ASM326896v1	AZL
	RAS36066.1		YQL
Streptomyces azureus	WP_059419791.1	GCF_001270025.1_Sazu_1.0	AZL
	WP_059413686.1		AZL2
	WP_059421796.1		YQL
Streptomyces baarnensis	WP_030082618.1	GCF_000716025.1_ASM71602v1	AZL
	WP_030083966.1		AZL
	WP_030089156.1		YQL
Streptomyces bacillaris	WP_112490408.1	GCF_003268675.1_ASM326867v1	AZL
	WP_112491345.1		YQL
Streptomyces badius	RAN17569.1	GCA_003263885.1_ASM326388v1	AZL
	RAN16517.1		AZL
	RAN19298.1		YQL
Streptomyces barkulensis	WP_101258522.1	GCF_002811705.1_ASM281170v2	AZL
	WP_101254596.1		YQL
Streptomyces bauhiniae	WP_164191907.1	GCF_010548675.1_ASM1054867v1	YQL
Streptomyces bellus	GGU17027.1	GCA_014649195.1_ASM1464919v1	AZL2
	GGU12559.1		YQL
Streptomyces bicolor	WP_031483720.1	GCF_000719285.1_ASM71928v1	AZL
	WP_031475418.1		AZL
	WP_031487643.1		YQL
Streptomyces bikiniensis	WP_033210568.1	GCF_000716625.1_ASM71662v1	AZL
	WP_030209859.1		YQL
Streptomyces bingchenggensis	WP_014181316.1	GCF_000092385.1_ASM9238v1	AZL
	WP_043489795.1		AZL
	WP_014180314.1		AZL
	WP_014177398.1		AZL2
	WP_055414005.1		YQL
Streptomyces bluensis	GGZ91477.1	GCA_014650715.1_ASM1465071v1	YQL
Streptomyces bobili	WP_086767611.1	GCF_002154575.1_ASM215457v1	AZL
	WP_086771904.1		YQL
Streptomyces bohaiensis	WP_168089240.1	GCF_012033785.1_ASM1203378v1	AZL
	WP_168089972.1		AZL
	WP_168088346.1		YQL
Streptomyces boluensis	WP_161703843.1	GCF_009908195.1_ASM990819v1	AZL
	WP_161694593.1		YQL
Streptomyces bottropensis	AKT74302.1	GCA_000340335.2_ASM34033v2	AZL
	AKT74276.1		AZL
	EMF50676.1		YQL
Streptomyces brevispora	WP_145763812.1	GCF_007829885.1_ASM782988v1	YQL
Streptomyces bungoensis	WP_061926103.1	GCF_001514215.1_ASM151421v1	AZL
	WP_061915235.1		AZL
	WP_061926344.1		AZL
	WP_061929914.1		YQL
Streptomyces caatingaensis	WP_049716561.1	GCF_001187435.1_ASM118743v1	AZL2
Streptomyces cacaoi	WP_149562581.1	GCF_008312845.1_ASM831284v1	AZL
	WP_149562630.1		YQL
Streptomyces caelestis	WP_030836980.1	GCF_001279005.1_ASM127900v1	AZL
	WP_030831357.1		AZL
	WP_030836605.1		YQL
Streptomyces caeruleatus	WP_062716690.1	GCF_001514235.1_ASM151423v1	AZL
	WP_062718823.1		AZL2
	WP_062721034.1		YQL
Streptomyces calidiresistens	WP_182663491.1	GCF_014141525.1_ASM1414152v1	YQL
Streptomyces californicus	WP_030339615.1	GCF_000717665.1_ASM71766v1	AZL
	WP_030346345.1		YQL
Streptomyces calvus	MBA8944176.1	GCA_014138735.1_ASM1413873v1	YQL
Streptomyces camponoticapitis	GGK15017.1	GCA_014646115.1_ASM1464611v1	AZL
	GGK24438.1		YQL
Streptomyces candidus	WP_185031354.1	GCF_014655855.1_ASM1465585v1	AZL
	WP_185031360.1		AZL
	WP_185031664.1		YQL
Streptomyces caniferus	WP_159474018.1	GCF_009811555.1_ASM981155v1	AZL
	WP_159474002.1		AZL
	WP_159475850.1		AZL
	WP_159481147.1		YQL
Streptomyces canus	WP_059300898.1	GCF_001517125.1_ASM151712v1	AZL
	WP_059302992.1		AZL2
	WP_059301634.1		YQL
Streptomyces capillispiralis	TWF87114.1	GCA_007829875.1_ASM782987v1	YQL
Streptomyces capitiformicae	GHE63846.1	GCA_014653855.1_ASM1465385v1	AZL
	GHE52316.1		YQL
Streptomyces carminius	WP_100204624.1	GCF_002794255.1_ASM279425v1	YQL
Streptomyces carpinensis	WP_086728677.1	GCF_002154505.1_ASM215450v1	AZL
	WP_086725181.1		AZL2
	WP_086729879.1		YQL
Streptomyces catenulae	WP_030287630.1	GCF_000718015.1_ASM71801v1	YQL
Streptomyces cattleya	AEW94372.1	GCA_000240165.1_ASM24016v1	YQL
Streptomyces cavernae	WP_128379661.1	GCF_004023625.1_ASM402362v1	AZL
	WP_128381612.1		YQL
Streptomyces cavourensis	WP_142229791.1	GCF_006788935.1_ASM678893v1	AZL
	WP_142229130.1		YQL
Streptomyces cellostaticus	WP_066997870.1	GCF_001513965.1_ASM151396v1	AZL
	WP_066993032.1		AZL2
	WP_067001649.1		YQL
Streptomyces celluloflavus	WP_052861573.1	GCF_000720995.1_ASM72099v1	YQL
Streptomyces cellulosae	GHE73275.1	GCA_014655195.1_ASM1465519v1	YQL
Streptomyces chartreusis	WP_150499941.1	GCF_008704715.1_ASM870471v1	AZL
	WP_150499220.1		AZL
	WP_150502193.1		YQL
	WP_150498676.1		YQL
Streptomyces chattanoogensis	WP_053922737.1	GCF_001294335.1_ASM129433v1	AZL
	WP_053925127.1		AZL2
	WP_078970851.1		YQL
Streptomyces chilikensis	WP_166020931.1	GCF_001642695.1_ASM164269v2	AZL
	WP_166025146.1		YQL
Streptomyces chrestomyceticus	WP_125046646.1	GCF_003865135.1_ASM386513v1	YQL
Streptomyces chryseus	WP_138907049.1	GCF_014650855.1_ASM1465085v1	YQL
Streptomyces cinereoruber	WP_152370881.1	GCF_009299385.1_ASM929938v1	AZL
	WP_152370158.1		AZL
Streptomyces cinerochromogenes	GGS48088.1	GCA_014648635.1_ASM1464863v1	YQL
Streptomyces cinnamoneus	WP_099201745.1	GCF_002939475.1 _ASM293947v1	AZL2
	WP_099198014.1		AZL2
	WP_099200275.1		YQL
Streptomyces cirratus	GHB74470.1	GCA_014650775.1_ASM1465077v1	AZL
	GHB42083.1		YQL
Streptomyces clavifer	GHB12024.1	GCA_014651175.1_ASM1465117v1	AZL
	GHA88861.1		AZL
	GHA95922.1		YQL
	GHB28287.1		YQL
Streptomyces clavuligerus	WP_009996342.1	GCF_005519465.1_ASM551946v1	YQL
Streptomyces coelicoflavus	WP_108987733.1	GCF_003112555.1_ASM311255v1	AZL
	WP_108990690.1		YQL
Streptomyces coelicolor	CAB92620.1	GCA_000203835.1_ASM20383v1	AZL
	CAB90887.1		AZL
	CAB90851.1		AZL
	CAB36600.1		AZL
	CAB90918.1		YQL
Streptomyces coeruleorubidus	WP_150482802.1	GCF_008705135.1_ASM870513v1	AZL
	WP_150481216.1		YQL
Streptomyces collinus	WP_020937464.1	GCF_000444875.1_ASM44487v1	AZL
	WP_043476485.1		AZL
	WP_020939611.1		AZL2
	WP_020940412.1		YQL
Streptomyces colonosanans	OIJ86970.1	GCA_001866645.1_ASM186664v1	YQL
Streptomyces corchorusii	WP_059261410.1	GCF_001514055.1_ASM151405v1	YQL
Streptomyces corynorhini	WP_114626433.1	GCF_003346515.1_ASM334651v1	AZL
	WP_114627712.1		YQL
Streptomyces costaricanus	WP_182775838.1	GCF_014138855.1_ASM1413885v1	YQL
Streptomyces curacoi	WP_062149862.1	GCF_001513975.1_ASM151397v1	AZL
	WP_107117034.1		AZL
	WP_062143457.1		AZL2
	WP_062156069.1		YQL
Streptomyces cyaneochromogenes	WP_126394651.1	GCF_003963535.1_ASM396353v1	AZL
	WP_126392665.1		YQL
Streptomyces cyaneofuscatus	WP_030561355.1	GCF_000718135.1_ASM71813v1	AZL
	WP_030567891.1		YQL
Streptomyces cyaneogriseus	WP_044381906.1	GCF_000931445.1_ASM93144v1	YQL
Streptomyces cyaneus	WP_128433433.1	GCF_004028635.1_ASM402863v1	AZL
	WP_128428883.1		YQL
	WP_164905100.1		YQL
Streptomyces daghestanicus	GGU65217.1	GCA_014649475.1_ASM1464947v1	YQL
Streptomyces daqingensis	GGO55780.1	GCA_014645895.1_ASM1464589v1	AZL
	GGO57637.1		YQL
Streptomyces davaonensis	WP_015656894.1	GCF_000349325.1_ASM34932v1	AZL
	WP_015658127.1		AZL
	WP_015660004.1		YQL
Streptomyces decoyicus	WP_053209003.1	GCF_001270575.1_ASM127057v1	AZL
	WP_107083370.1		AZL
	WP_048828824.1		YQL
Streptomyces dengpaensis	AVH58363.1	GCA_002946835.1_ASM294683v1	YQL
Streptomyces diastaticus	WP_102929745.1	GCF_002892485.1_ASM289248v1	AZL
	WP_102931116.1		AZL2
	WP_102931295.1		YQL
Streptomyces diastatochromogenes	WP_094219861.1	GCF_002242805.1_ASM224280v1	AZL
	WP_094222526.1		YQL
Streptomyces dioscori	WP_107020264.1	GCF_003024195.1_ASM302419v1	AZL
	WP_107015874.1		YQL
Streptomyces djakartensis	GGY49323.1	GCA_014651075.1_ASM1465107v1	YQL
Streptomyces durbertensis	WP_182857591.1	GCF_014156695.1_ASM1415669v1	YQL
Streptomyces durhamensis	WP_031159321.1	GCF_000725475.1_Doro.v1.0	YQL
Streptomyces echinatus	WP_184958133.1	GCF_014203595.1_ASM1420359v1	YQL
Streptomyces echinoruber	GHA10728.1	GCA_014651135.1_ASM1465113v1	YQL
Streptomyces erythrochromogenes	WP_078959376.1	GCF_000725555.1_Doro.v1.0	YQL
Streptomyces eurocidicus	WP_102917064.1	GCF_002891295.1_ASM289129v1	YQL
Streptomyces europaeiscabiei	WP_060892620.1	GCF_001550375.1 _ASM155037v1	AZL
	WP_060891427.1		YQL
Streptomyces exfoliatus	WP_175439349.1	GCF_005517195.1_ASM551719v1	AZL2
	WP_175439038.1		YQL
Streptomyces flaveolus	GGQ78826.1	GCA_014648815.1_ASM1464881v1	AZL
	GGQ70200.1		YQL
Streptomyces flaveus	GGL11040.1	GCA_014647675.1_ASM1464767v1	YQL
Streptomyces flavidovirens	WP_051338381.1	GCF_000429085.1_ASM42908v1	AZL
	WP_028815029.1		YQL
Streptomyces flavochromogenes	WP_037638726.1	GCF_000717595.1_ASM71759v1	AZL
	WP_037639429.1		AZL
	WP_078944939.1		YQL
Streptomyces ficellus	WP_156691333.1	GCF_009739905.1_ASM973990v1	AZL
	WP_156690744.1		AZL
	WP_156694045.1		YQL
Streptomyces filamentosus	KAA6211895.1	GCA_008634015.1 _ASM863401v1	AZL
	KAA6211895.1		AZL
	KAA6211572.1		AZL
	KAA6220341.1		YQL
Streptomyces filipinensis	GGU72477.1	GCA_014649495.1_ASM1464949v1	YQL
Streptomyces finlayi	WP_185298759.1	GCF_014216315.1_ASM1421631v1	AZL
	WP_185300497.1		YQL
Streptomyces formicae	WP_098247628.1	GCF_002556545.1_ASM255654v1	AZL
	WP_098240657.1		AZL2
	WP_098242889.1		YQL
Streptomyces fradiae	KNE80072.1	GCA_001190165.1_ASM119016v1	YQL
Streptomyces fragilis	WP_108955087.1	GCF_003112515.1_ASM311251v1	YQL
Streptomyces fulvissimus	AGK79717.1	GCA_000385945.1_ASM38594v1	AZL
	AGK77548.1		YQL
Streptomyces fulvorobeus	WP_173313502.1	GCF_013409565.1_ASM1340956v1	YQL
Streptomyces fulvoviolaceus	WP_030594955.1	GCF_000718165.1_ASM71816v1	AZL
	WP_030598255.1		AZL
	WP_030614576.1		AZL
	WP_030604129.1		YQL
Streptomyces fumanus	GHF24099.1	GCA_014655295.1_ASM1465529v1	AZL
	GHE86965.1		YQL
Streptomyces fumigatiscleroticus	GGM25433.1	GCA_014647975.1_ASM1464797v1	AZL2
	GGL72519.1		YQL
Streptomyces fungicidicus	WP_121546221.1	GCF_003665435.1_ASM366543v1	YQL
Streptomyces fuscichromogenes	GGN38387.1	GCA_014645815.1_ASM1464581v1	YQL
Streptomyces galbus	WP_033531162.1	GCF_000772895.1_ASM77289v1	AZL
	WP_033530036.1		AZL
	WP_033524937.1		YQL
Streptomyces galilaeus	WP_150473384.1	GCF_008704575.1_ASM870457v1	AZL
	WP_150471304.1		YQL
Streptomyces gancidicus	GGQ11562.1	GCA_014649055.1_ASM1464905v1	YQL
Streptomyces gardneri	WP_141302490.1	GCF_014655085.1_ASM1465508v1	YQL
Streptomyces gelaticus	GGV83310.1	GCA_014649535.1_ASM1464953v1	AZL
	GGV88463.1		YQL
Streptomyces geysiriensis	GGY84382.1	GCA_014651095.1_ASM1465109v1	AZL
	GGY76673.1		YQL
Streptomyces gilvigriseus	OIV37572.1	GCA_001879105.1_ASM187910v1	YQL
Streptomyces gilvosporeus	WP_083105471.1	GCF_002082195.1_ASM208219v1	YQL
Streptomyces glaucescens	WP_043504959.1	GCF_000761215.1_ASM76121v1	AZL
	WP_043500272.1		AZL2
	WP_043501362.1		YQL
Streptomyces glebosus	GFE14430.1	GCA_009811575.1_ASM981157v1	AZL
	GFE16571.1		YQL
Streptomyces globisporus	ALU96947.1	GCA_000261345.2_ASM26134v2	AZL
	ALU94158.1		YQL
Streptomyces globosus	WP_114054854.1	GCF_003325375.1_ASM332537v1	AZL
	WP_114057762.1		YQL
Streptomyces glauciniger	WP_089222886.1	GCF_900188405.1_2671180020	AZL
	WP_089226243.1		AZL
	WP_089228435.1		AZL
	WP_089222403.1		AZL2
	WP_089228814.1		YQL
Streptomyces gougerotii	GFH75495.1	GCA_011170145.1_ASM1117014v1	YQL
Streptomyces graminilatus	WP_055524427.1	GCF_001418565.1_ASM141856v1	AZL
Streptomyces griseoaurantiacus	WP_006140422.1	GCF_000204605.1_ASM20460v1	AZL
	WP_006138853.1		YQL
Streptomyces griseocarneus	WP_121802602.1	GCF_003674045.1_ASM367404v1	AZL
	WP_121800792.1		AZL
	WP_121803897.1		YQL
Streptomyces griseochromogenes	WP_067303007.1	GCF_001542625.1_ASM154262v2	AZL
	WP_067313733.1		AZL2
	WP_067315146.1		YQL
Streptomyces griseoflavus	WP_106429016.1	GCF_000158975.1_ASM15897v1	AZL
	WP_004930685.1		YQL
Streptomyces griseofuscus	WP_037661622.1	GCF_014673495.1_ASM1467349v1	YQL
Streptomyces griseoloalbus	GGV87131.1	GCA_014650015.1_ASM1465001v1	YQL
Streptomyces griseoluteus	WP_135793573.1	GCF_014656035.1_ASM1465603v1	YQL
Streptomyces griseomycini	GGQ37406.1	GCA_014649595.1_ASM1464959v1	YQL
Streptomyces griseoplanus	WP_055589026.1	GCF_001418575.1_ASM141857v1	AZL
	WP_107101306.1		YQL
Streptomyces griseorubens	GGQ95387.1	GCA_014649615.1_ASM1464961v1	YQL
Streptomyces griseoruber	AAP85352.1	GCF_001514205.1_ASM151420v1	AZL
	WP_055638883.1		YQL
Streptomyces griseorubiginosus	WP_123763916.1	GCF_003752655.1_ASM375265v1	AZL
	WP_123758179.1		YQL
Streptomyces griseosporeus	GHF46345.1	GCA_014656055.1_ASM1465605v1	AZL
	GHF66112.1		YQL
Streptomyces griseostramineus	WP_184829623.1	GCF_014649635.1_ASM1464963v1	YQL
Streptomyces griseoviridis	WP_127177133.1	GCF_005222485.1_ASM522248v1	AZL
	WP_127177155.1		AZL
	WP_127179694.1		YQL
Streptomyces griseus	PPA40213.1	GCA_000932225.2_ASM93222v2	AZL
	PPA39121.1		AZL
	PPA41989.1		YQL
Streptomyces guanduensis	WP_093785237.1	GCF_900103985.1_2667527439	YQL
Streptomyces hainanensis	TDC72863.1	GCA_004348415.1_ASM434841v1	YQL
Streptomyces haliclonae	WP_184773416.1	GCF_014204855.1_ASM1420485v1	AZL
	WP_184773639.1		YQL
Streptomyces halstedii	WP_164349793.1	GCF_010548175.1_ASM1054817v1	AZL
	WP_164341991.1		YQL
Streptomyces harbinensis	WP_093843799.1	GCF_013364095.1_ASM1336409v1	YQL
Streptomyces hawaiiensis	WP_175432897.1	GCF_004803895.1_ASM480389v1	YQL
Streptomyces himastatinicus	WP_039936219.1	GCF_000158915.1_ASM15891v1	AZL
Streptomyces hirsutus	WP_055594812.1	GCF_001418415.1_ASM141841v1	AZL
	WP_055595158.1		YQL
Streptomyces hokutonensis	WP_019072760.1	GCF_000376565.1_ASM37656v1	AZL
	WP_019071722.1		YQL
Streptomyces hoynatensis	WP_120683395.1	GCF_003626535.1_ASM362653v1	AZL
	WP_120681946.1		YQL
Streptomyces huasconensis	WP_127912054.1	GCF_004010275.1_ASM401027v1	YQL
Streptomyces humi	WP_046729199.1	GCF_001005085.2_ASM100508v2	YQL
Streptomyces hundungensis	WP_120723079.1	GCF_003627815.1_ASM362781v1	YQL
Streptomyces hyaluromycini	WP_089106566.1	GCF_002217755.1_ASM221775v1	YQL
	WP_089106007.1		YQL
Streptomyces hydrogenans	GHE26375.1	GCA_014656075.1_ASM1465607v1	AZL
	GHG04697.1		AZL
	GHG39879.1		YQL
Streptomyces hygroscopicus	WP_058082911.1	GCF_001447075.1_ASM144707v1	AZL
	WP_014673070.1		YQL
Streptomyces iakyrus	WP_033311215.1	GCF_000717055.1_ASM71705v1	AZL
	WP_033308653.1		AZL
	WP_033308243.1		YQL
Streptomyces incarnatus	AKJ09880.1	GCA_001027185.1_ASM102718v1	AZL
	AKJ12778.1		YQL
Streptomyces indicus	WP_093611660.1	GCF_900100315.1 _2675903130	AZL
	WP_093607566.1		AZL
	WP_093607154.1		AZL
	WP_093610377.1		AZL2
	WP_093613647.1		YQL
Streptomyces indigoferus	GHH62629.1	GCA_014655955.1_ASM1465595v1	AZL
Streptomyces inusitatus	GGZ61434.1	GCA_014651115.1_ASM1465111v1	AZL
	GGZ51634.1		YQL
Streptomyces ipomoeae	WP_141574687.1	GCF_006547165.1_ASM654716v1	AZL
	WP_141570008.1		YQL
Streptomyces iranensis	CDR09345.1	GCA_000938975.1	YQL
Streptomyces janthinus	GGS76972.1	GCA_014649675.1_ASM1464967v1	AZL
	GGS78276.1		AZL
	GGS52606.1		YQL
Streptomyces jeddahensis	WP_067285245.1	GCF_001642995.1_ASM164299v1	AZL
	WP_067284558.1		YQL
Streptomyces jietaisiensis	SDG03611.1	GCA_900102095.1_2667527442	YQL
Streptomyces jumonjinensis	WP_153522920.1	GCF_009600885.1_ASM960088v1	YQL
Streptomyces kanamyceticus	WP_055543607.1	GCF_008704495.1_ASM870449v1	YQL
Streptomyces kanasensis	WP_058940235.1	GCF_001484625.1_ASM148462v1	AZL
	WP_058945353.1		AZL2
	WP_058944796.1		YQL
Streptomyces kaniharaensis	WP_153460842.1	GCF_009569385.1_ASM956938v1	YQL
Streptomyces kasugaensis	WP_094793854.1	GCF_002261115.1_ASM226111v1	AZL
	WP_094794823.1		YQL
Streptomyces katrae	WP_030293116.1	GCF_000717655.1_ASM71765v1	AZL
	WP_030292594.1		AZL2
	WP_030300045.1		YQL
Streptomyces katsurahamanus	WP_153482935.1	GCF_009600895.1_ASM960089v1	YQL
Streptomyces kebangsaanensis	WP_073947318.1	GCF_001906585.1_ASM190658v1	AZL
Streptomyces klenkii	WP_120756959.1	GCF_003626645.1_ASM362664v1	AZL2
	WP_120759040.1		YQL
Streptomyces koyangensis	AXQ55117.1	GCA_003428925.1_ASM342892v1	YQL
Streptomyces kronopolitis	GGN64384.1	GCA_014646275.1_ASM1464627v1	YQL
Streptomyces lacrimifluminis	GGJ34698.1	GCA_014646095.1_ASM1464609v1	YQL
Streptomyces lanatus	GHG95602.1	GCA_014655715.1_ASM1465571v1	AZL
	GHG88288.1		AZL
Streptomyces lasaliensis	WP_137309350.1	GCF_005280215.1_ASM528021v1	AZL
	WP_137307151.1		YQL
Streptomyces lasiicapitis	GGO52671.1	GCA_014646335.1_ASM1464633v1	YQL
Streptomyces lateritius	GGT83179.1	GCA_014649715.1_ASM1464971v1	AZL
	GGT90518.1		YQL
Streptomyces laurentii	BAU84011.1	GCA_002355495.1_ASM235549v1	AZL
	BAU82162.1		AZL
	BAU83647.1		YQL
Streptomyces lavendulae	WP_030237597.1	GCF_000718155.1_ASM71815v1	AZL
	WP_078950079.1		AZL2
	WP_078950765.1		YQL
Streptomyces leeuwenhoekii	WP_078648136.1	GCF_001013905.1	AZL
	WP_029383072.1		YQL
Streptomyces libani	GFE22144.1	GCA_009811595.1_ASM981159v1	AZL
	GFE23007.1		AZL
	GFE23006.1		AZL
	GFE24356.1		YQL
Streptomyces lincolnensis	WP_067431814.1	GCF_001685355.1_ASM168535v1	AZL
	WP_067442261.1		AZL
	WP_067443128.1		AZL
	WP_067438743.1		AZL
	WP_067445288.1		AZL2
	WP_067433744.1		YQL
Streptomyces lividans	AIJ13638.1	GCA_000739105.1_ASM73910v1	AZL
	AIJ15463.1		YQL
Streptomyces lomondensis	GGW88803.1	GCA_014651035.1_ASM1465103v1	AZL
	GGX29879.1		AZL
	GGW77013.1		YQL
Streptomyces lonarensis	WP_167970004.1	GCF_012033735.1_ASM1203373v1	AZL
	WP_167974556.1		AZL
Streptomyces longisporoflavus	GGV24900.1	GCA_014649775.1_ASM1464977v1	AZL
	GGV30682.1		YQL
Streptomyces longwoodensis	WP_067241802.1	GCF_001514125.1_ASM151412v1	AZL
	WP_067229695.1		AZL
	WP_067231573.1		AZL2
	WP_067235845.1		YQL
Streptomyces lucensis	GGW35191.1	GCA_014650035.1_ASM1465003v1	YQL
Streptomyces lunaelactis	WP_108153185.1	GCF_003054555.1_ASM305455v1	AZL
	WP_108153375.1		AZL
	WP_108154250.1		AZL
	WP_108150193.1		AZL2
	WP_108149025.1		YQL
Streptomyces luridiscabiei	WP_055560460.1	GCF_001418625.1_ASM141862v1	AZL
	WP_055560312.1		YQL
Streptomyces lushanensis	WP_066947886.1	GCF_001700515.1_ASM170051v1	AZL
	WP_107422216.1		AZL
	WP_066951344.1		YQL
Streptomyces luteocolor	WP_069886985.1	GCF_001748305.1_ASM174830v1	YQL
Streptomyces luteogriseus	WP_184908899.1	GCF_014205055.1_ASM1420505v1	AZL
	WP_184915150.1		AZL
	WP_184910468.1		YQL
Streptomyces luteoverticillatus	WP_126914409.1	GCF_003970715.1_ASM397071v1	YQL
Streptomyces luteus	WP_043372378.1	GCF_000739045.1_ASM73904v1	YQL
Streptomyces lydicamycinicus	WP_042155328.1	GCF_000829715.2_ASM82971v2	YQL
Streptomyces lydicus	WP_046926795.1	GCF_000952035.2_ASM95203v2	AZL
	WP_046927499.1		AZL2
	WP_046927766.1		YQL
Streptomyces malachitofuscus	GGX36126.1	GCA_014650055.1_ASM1465005v1	YQL
Streptomyces malaysiense	WP_167377699.1	GCF_000980885.2_ASM98088v2	AZL
	WP_046419975.1		YQL
Streptomyces malaysiensis	ATL83332.1	GCA_002591335.1ASM259133v1	YQL
Streptomyces marokkonensis	WP_149553033.1	GCF_008312835.1_ASM831283v1	YQL
Streptomyces mashuensis	GHF47460.1	GCA_014654785.1_ASM1465478v1	AZL2
	GHF73518.1		YQL
Streptomyces mediolani	WP_030808260.1	GCF_000721685.1_ASM72168v1	AZL
	WP_030814641.1		AZL
Streptomyces megasporus	WP_031510761.1	GCF_000718985.1_ASM71898v1	YQL
Streptomyces melanosporofaciens	WP_093462292.1	GCF_900105695.1_2634166371	YQL
Streptomyces mexicanus	WP_159666443.1	GCF_902506575.1_Q0842	YQL
Streptomyces microflavus	GFN06779.1	GCA_013167915.1_ASM1316791v1	AZL
	GFN04350.1		YQL
Streptomyces mimosae	KAB8161464.1	GCA_006334995.2_ASM633499v2	YQL
Streptomyces minutiscleroticus	GGY06266.1	GCA_014650875.1 _ASM1465087v1	YQL
Streptomyces mirabilis	WP_037740356.1	GCF_000746395.1_ASM74639v1	AZL
	WP_037722062.1		AZL
	WP_037739363.1		YQL
	WP_037711405.1		YQL
	WP_037744198.1		YQL
Streptomyces misionensis	WP_146466486.1	GCF_007896895.1_ASM789689v1	YQL
Streptomyces monashensis	WP_071383887.1	GCF_001866665.1_ASM186666v1	YQL
	WP_071385837.1		YQL
Streptomyces montanus	WP_138045962.1	GCF_005786655.1_ASM578665v1	AZL
	WP_138051142.1		YQL
Streptomyces monomycini	WP_033037091.1	GCF_000715845.1_ASM71584v1	YQL
Streptomyces mobaraensis	WP_004946162.1	GCF_000342125.1	AZL2
	WP_004946881.1		YQL
Streptomyces morookaense	WP_171087055.1	GCF_014656115.1_ASM1465611v1	YQL
Streptomyces murinus	WP_086806275.1	GCF_002154555.1_ASM215455v1	YQL
Streptomyces mutabilis	GGQ03218.1	GCA_014649815.1_ASM1464981v1	YQL
Streptomyces mutomycini	WP_065847704.1	GCF_001700505.1_ASM170050v1	YQL
Streptomyces nanshensis	WP_070205185.1	GCF_001751305.1_ASM175130v1	AZL
	WP_070017984.1		AZL
	WP_070200536.1		YQL
	WP_070019461.1		YQL
Streptomyces narbonensis	GGV92986.1	GCA_014649015.1_ASM1464901v1	AZL
	GGV92270.1		YQL
Streptomyces nashvillensis	GGY51186.1	GCA_014650095.1_ASM1465009v1	YQL
Streptomyces natalensis	WP_044368828.1	GCF_000935125.1_SNA_1.0	AZL2
	WP_030068704.1		AZL2
	WP_044363478.1		YQL
Streptomyces netropsis	WP_165451496.1	GCF_900290435.1_S2	AZL
	WP_130878334.1		AZL
	WP_130879439.1		AZL2
	WP_130878133.1		YQL
Streptomyces neyagawaensis	WP_055539979.1	GCF_001418645.1_ASM141864v1	YQL
Streptomyces niger	WP_110944879.1	GCF_000718305.1_ASM71830v1	YQL
Streptomyces nigra	WP_108710889.1	GCF_003074055.1_ASM307405v1	AZL
	WP_108707188.1		YQL
Streptomyces nitrosporeus	WP_150489475.1	GCF_008704555.1_ASM870455v1	YQL
Streptomyces niveiscabiei	WP_063799600.1	GCF_001419795.1_ASM141979v1	YQL
Streptomyces niveoruber	GGS65262.1	GCA_014649135.1_ASM1464913v1	YQL
Streptomyces niveus	WP_023538985.1	GCF_000497425.1	AZL
	WP_031231406.1		YQL
Streptomyces nodosus	WP_043439775.1	GCF_008704995.1_ASM870499v1	AZL2
	WP_043440755.1		YQL
Streptomyces nojiriensis	GGR83661.1	GCA_014648615.1_ASM1464861v1	AZL
Streptomyces noursei	WP_079142130.1	GCF_001704275.1_ASM170427v1	AZL2
	WP_067350891.1		YQL
Streptomyces oceani	WP_070195209.1	GCF_001751245.1_ASM175124v1	AZL2
	WP_070196893.1		YQL
Streptomyces ochraceiscleroticus	WP_078649028.1	GCF_000720485.1_ASM72048v1	AZL
	WP_037801379.1		YQL
Streptomyces odonnellii	WP_046507239.1	GCF_000981895.1_ASM98189v1	YQL
Streptomyces odorifer	NUV31148.1	GCA_013363465.1_ASM1336346v1	YQL
Streptomyces olivaceus	WP_070390352.1	GCF_001767375.1_ASM176737v1	AZL
	WP_031043544.1		YQL
	WP_070390097.1		YQL
Streptomyces olivochromogenes	WP_067368271.1	GCF_001514115.1_ASM151411v1	AZL
	WP_067378489.1		AZL
	WP_079065628.1		AZL
	WP_067363441.1		AZL2
	WP_067370920.1		YQL
	WP_067380000.1		YQL
Streptomyces olivoreticuli	WP_116213444.1	GCF_003391135.1_ASM339113v1	AZL2
	WP_116215688.1		YQL
Streptomyces olivoverticillatus	WP_184346321.1	GCF_014203555.1_ASM1420355v1	AZL2
	WP_184346802.1		YQL
Streptomyces orinoci	WP_109281391.1	GCF_003121295.1_ASM312129v1	YQL
Streptomyces ossamyceticus	WP_055511472.1	GCF_001418475.1_ASM141847v1	AZL
	WP_055520709.1		YQL
Streptomyces otsuchiensis	WP_130797468.1	GCF_004305975.1_ASM430597v1	AZL
	WP_130798397.1		AZL
Streptomyces pactum	WP_055418093.1	GCF_002005225.1_ASM200522v1	AZL
	WP_055419485.1		AZL
	WP_055416582.1		AZL2
	WP_055417231.1		YQL
Streptomyces palmae	WP_135341743.1	GCF_004684805.1_ASM468480v1	AZL2
	WP_135338191.1		YQL
Streptomyces paludis	WP_114657593.1	GCF_003344965.1_ASM334496v1	AZL
	WP_114659516.1		YQL
Streptomyces paradoxus	WP_184559815.1	GCF_014202475.1_ASM1420247v1	AZL
	WP_184565931.1		AZL
	WP_184558788.1		YQL
Streptomyces parvulus	WP_114526975.1	GCF_003344905.1_ASM334490v1	AZL
	WP_114532151.1		AZL
	WP_114529906.1		AZL
	WP_114531579.1		YQL
Streptomyces parvus	WP_164206374.1	GCF_010548665.1_ASM1054866v1	AZL
	WP_164207472.1		AZL
Streptomyces pathocidini	WP_055472499.1	GCF_001418495.1_ASM141849v1	YQL
Streptomyces paucisporeus	WP_073497493.1	GCF_900142575.1_2667527448	AZL
	WP_073500270.1		AZL
	WP_073497704.1		AZL2
	WP_073493502.1		YQL
Streptomyces peucetius	ATW50273.1	GCA_002777535.1_ASM277753v1	AZL
	ATW49052.1		AZL
	ATW48776.1		YQL
Streptomyces phaeochromogenes	WP_055614472.1	GCF_001418655.1_ASM141865v1	AZL
	WP_055611126.1		AZL2
	WP_055617176.1		YQL
Streptomyces phaeofaciens	GGT35757.1	GCA_014648915.1_ASM1464891v1	AZL
	GGT58932.1		AZL
	GGT43081.1		YQL
Streptomyces phaeogriseichromatogenes	WP_182787899.1	GCF_014138905.1_ASM1413890v1	YQL
Streptomyces phaeoluteigriseus	WP_094103568.1	GCF_001896135.2_ASM189613v2	AZL
	WP_094102987.1		YQL
Streptomyces pharetrae	WP_086173364.1	GCF_002128465.1_ASM212846v1	YQL
Streptomyces philanthi	WP_114024491.1	GCF_003323715.1_ASM332371v1	AZL
	WP_114024930.1		YQL
Streptomyces phyllanthi	WP_152790098.1	GCF_009377205.1_ASM937720v1	YQL
Streptomyces pini	WP_093852302.1	GCF_900114215.1_2654587880	AZL
	WP_093849785.1		YQL
Streptomyces piniterrae	WP_136743980.1	GCF_005048155.1_ASM504815v1	AZL
	WP_136744962.1		YQL
Streptomyces platensis	WP_085922855.1	GCF_008704855.1_ASM870485v1	AZL
	WP_085926684.1		YQL
Streptomyces pluripotens	ARP70519.1	GCA_000802245.2_ASM80224v2	YQL
Streptomyces populi	WP_103550573.1	GCF_002911015.1_ASM291101v1	AZL
	WP_103548444.1		AZL
	WP_103553060.1		AZL2
	WP_103549468.1		YQL
Streptomyces prasinopilosus	WP_079039740	GCF_001419695.1_ASM141969v1	AZL
	WP_055694724		YQL
Streptomyces prasinus	WP_055689128.1	GCF_001419705.1_ASM141970v1	AZL
	WP_055691346.1		AZL
	WP_055604429.1		YQL
Streptomyces pratensis	WP_014155686.1	GCF_009862365.1_ASM986236v1	AZL
	WP_014155193.1		AZL2
	WP_014154329.1		AZL
	WP_014155933.1		YQL
Streptomyces pristinaespiralis	WP_053556973.1	GCF_014070435.1_ASM1407043v1	AZL
	WP_053556793.1		AZL
	WP_037774513.1		YQL
Streptomyces prunicolor	WP_019058635.1	GCF_000367365.1_ASM36736v1	YQL
	WP_019056765.1		YQL
Streptomyces pseudovenezuelae	WP_031045629.1	GCF_000721945.1_ASM72194v1	AZL
	WP_031047176.1		YQL
Streptomyces puniciscabiei	WP_159045481.1	GCF_006715785.1_ASM671578v1	AZL
	WP_055710077.1		YQL
Streptomyces purpureus	WP_019883942.1	GCF_000384175.1_ASM38417v1	AZL
	WP_028798120.1		AZL
	WP_028797786.1		AZL2
	WP_106959806.1		YQL
Streptomyces qaidamensis	WP_062928842.1	GCF_001611795.1_ASM161179v1	AZL
	WP_062930756.1		AZL
	WP_062927199.1		YQL
Streptomyces qinglanensis	WP_069991129.1	GCF_001751375.1_ASM175137v1	AZL
	WP_019354231.1		YQL
Streptomyces qinzhouensis	WP_146482983.1	GCF_007856155.1_ASM785615v1	AZL
	WP_146480291.1		YQL
Streptomyces radiopugnans	WP_093657592.1	GCF_900110735.1_2663762755	AZL
	WP_093654064.1		YQL
Streptomyces rapamycinicus	WP_020870849.1	GCF_014205315.1_ASM1420531v1	YQL
Streptomyces recifensis	WP_086691569.1	GCF_002154615.1_ASM215461v1	YQL
Streptomyces rectiverticillatus	WP_179082240.1	GCF_013394065.1_ASM1339406v1	AZL2
	WP_179081113.1		YQL
Streptomyces regalis	KUL21962.1	GCA_001509475.1_ASM150947v1	YQL
Streptomyces regensis	KMS82421.1	GCA_001047335.1_B11479idba	YQL
	KMS90947.1		YQL
Streptomyces resistomycificus	WP_030041918	GCF_001514265.1_ASM151426v1	AZL
	WP_059198791		AZL
	WP_030045461		YQL
Streptomyces reticuli	CUW28871.1	GCA_001511815.1_TUE45	YQL
Streptomyces reticuliscabiei	WP_086810351.1	GCF_002154675.1_ASM215467v1	YQL
Streptomyces rhizosphaericus	WP_164436487.1	GCF_010892295.1_ASM1089229v1	YQL
Streptomyces rimosus	KOT44402.1	GCA_001279065.1 _ASM127906v1	AZL
	KOT84096.1		AZL
	KOT63961.1		YQL
	KOT44274.1		YQL
Streptomyces rishiriensis	WP_109001042.1	GCF_003112535.1_ASM311253v1	AZL
	WP_108999757.1		YQL
Streptomyces rochei	NEC70903.1	GCA_010550405.1_ASM1055040v1	AZL
	NEC70872.1		AZL
	NEC73997.1		YQL
Streptomyces roseicoloratus	WP_128976654.1	GCF_004117935.1_ASM411793v1	AZL
	WP_128984161.1		AZL
	WP_128977176.1		YQL
Streptomyces roseochromogenus	WP_023549546.1	GCF_000497445.1	AZL
	WP_023550071.1		YQL
Streptomyces roseolilacinus	GGQ30381.1	GCA_014649335.1_ASM1464933v1	YQL
Streptomyces roseoverticillatus	WP_078660553.1	GCF_000719265.1_ASM71926v1	YQL
Streptomyces roseoviolaceus	NUW24949.1	GCA_013363505.1_ASM1336350v1	YQL
Streptomyces roseus	WP_048479896.1	GCF_001044425.1_ASM104442v1	AZL
	WP_048478344.1		AZL
	WP_048476053.1		AZL2
	WP_048477185.1		YQL
Streptomyces rubellomurinus	WP_107073182.1	GCF_000961885.1_ASM96188v1	AZL2
	WP_045695744.1		YQL
Streptomyces ruber	GGQ53453.1	GCA_014648075.1_ASM1464807v1	YQL
Streptomyces rubidus	WP_075018101.1	GCF_900110255.1_2671180039	AZL
	WP_079175991.1		YQL
Streptomyces rubiginosohelvolus	GGR83017.1	GCA_014649875.1_ASM1464987v1	AZL
	GGS03654.1		YQL
Streptomyces rubrogriseus	WP_109033203.1	GCF_003112595.1_ASM311259v1	AZL
	WP_109032607.1		YQL
Streptomyces rubrolavendulae	AOT59173.1	GCA_001750785.1_ASM175078v1	YQL
Streptomyces rutgersensis	GFH63779.1	GCA_011170105.1_ASM1117010v1	YQL
Streptomyces sahachiroi	ABY83174.1	EU240558_EU240558.1	AlkZ
Streptomyces samsunensis	WP_174883618.1	GCF_013345665.1_ASM1334566v1	YQL
Streptomyces scabiei	WP_013003290.1	GCF_000091305.1_ASM9130v1	AZL
	WP_012999717.1		AZL
	WP_013003139.1		YQL
Streptomyces scabrisporus	WP_078981679.1	GCF_002024165.1_SSNF3.0	AZL
	WP_078982236.1		AZL
	WP_078980627.1		AZL
	WP_078974116.1		AZL
	WP_078974087.1		AZL2
	WP_078977013.1		YQL
Streptomyces scopuliridis	WP_030352136.1	GCF_000718095.1_ASM71809v1	AZL
	WP_030352155.1		AZL
	WP_030355162.1		YQL
Streptomyces sedi	TNM34596.1	GCA_006335015.1_ASM633501v1	YQL
Streptomyces seoulensis	WP_031182673.1	GCF_004328625.1_ASM432862v1	YQL
Streptomyces shenzhenensis	WP_121895320.1	GCF_003688995.1_ASM368899v1	YQL
Streptomyces showdoensis	WP_046912257.1	GCF_001008345.1_ASM100834v1	AZL
	WP_046908050.1		AZL
	WP_046912178.1		AZL2
	WP_123955005.1		YQL
Streptomyces silaceus	WP_055699487.1	GCF_001419745.1_ASM141974v1	YQL
Streptomyces silvensis	WP_079086777.1	GCF_001482415.1_ASM148241v1	AZL
	WP_058849270.1		AZL
	WP_058852100.1		YQL
Streptomyces sindenensis	GGP61700.1	GCA_014649035.1_ASM1464903v1	YQL
Streptomyces sioyaensis	WP_174857510.1	GCF_004122735.1_ASM412273v1	YQL
Streptomyces somaliensis	WP_029553755.1	GCF_000258595.1	YQL
	WP_168440086.1		YQL
Streptomyces sparsogenes	WP_065961139.1	GCF_001704635.1_ASM170463v1	AZL
	WP_065958689.1		AZL
	WP_065965635.1		AZL
	WP_065960836.1		AZL2
	WP_065960227.1		YQL
Streptomyces specialis	WP_059006818.1	GCF_001493375.1	YQL
Streptomyces spectabilis	WP_150511446.1	GCF_008704795.1_ASM870479v1	YQL
Streptomyces spinoverrucosus	WP_141315945.1	GCF_014651195.1_ASM1465119v1	AZL
	WP_141315733.1		YQL
Streptomyces spiroverticillatus	GHA09617.1	GCA_014650415.1_ASM1465041v1	YQL
Streptomyces spongiae	WP_152774126.1	GCF_009377185.1_ASM937718v1	YQL
Streptomyces spongiicola	WP_109293946.1	GCF_003122365.1_ASM312236v1	YQL
Streptomyces sporangiiformans	TPQ17241.1	GCA_005768555.2_ASM576855v2	YQL
Streptomyces stelliscabiei	KND40311.1	GCA_001189035.1_ASM118903v1	AZL
	KND40826.1		YQL
Streptomyces subrutilis	WP_069918639.1	GCF_001746425.1_ASM174642v1	AZL
	WP_069918710.1		AZL
	WP_069923306.1		AZL2
	WP_079154182.1		YQL
Streptomyces sulfonofaciens	GHH76225.1	GCA_014656295.1_ASM1465629v1	YQL
Streptomyces sulphureus	WP_019549845.1	GCF_000381025.1_ASM38102v1	YQL
Streptomyces sviceus	EDY55495.1	GCA_000154965.1_ASM15496v1	AZL
	EDY61232.1		YQL
Streptomyces swartbergensis	OUC91235.1	GCA_002148965.1_ASM214896v1	AZL
	OUC88222.1		YQL
Streptomyces tateyamensis	WP_110671628.1	GCF_003205575.1_ASM320557v1	AZL
	WP_110670119.1		AZL2
	WP_110672810.1		AZL2
	WP_110673312.1		YQL
Streptomyces tendae	WP_159324135.1	GCF_009829585.1_ASM982958v1	AZL
	WP_159329949.1		YQL
Streptomyces thermoautotrophicus	WP_066889248.1	GCF_001543925.1_ASM154392v1	YQL
Streptomyces thermolilacinus	WP_028964194.1	GCF_000478605.2_ASM47860v2	YQL
Streptomyces thermoviolaceus	NJP16196.1	GCA_012034235.1_ASM1203423v1	YQL
Streptomyces tirandamycinicus	AWI29091.1	GCA_003097515.1_ASM309751v1	YQL
Streptomyces torulosus	WP_055713518.1	GCF_001419765.1_ASM141976v1	YQL
	WP_157877996.1		YQL
Streptomyces toxytricini	GGT27599.1	GCA_014649915.1_ASM1464991v1	YQL
Streptomyces toyocaensis	WP_037926092.1	GCF_000725125.1_ASM72512v1	AZL
	WP_037939941.1		YQL
Streptomyces tricolor	WP_086702010.1	GCF_002155905.1_ASM215590v1	YQL
Streptomyces triticagri	WP_128559347.1	GCF_003429565.1_ASM342956v1	AZL
	WP_128557717.1		AZL
	WP_128556746.1		AZL
	WP_128556392.1		AZL
	WP_128557035.1		YQL
Streptomyces triticiradicis	WP_151471974.1	GCF_008868685.1_ASM886868v1	AZL
	WP_151474404.1		YQL
Streptomyces triticirhizae	RMI37082.1	GCA_003696235.1_ASM369623v1	YQL
Streptomyces triticisoli	WP_112469777.1	GCF_003270085.1_ASM327008v1	AZL
	WP_112467365.1		AZL
	WP_112470331.1		YQL
Streptomyces tsukubensis	WP_077973603.1	GCF_009296025.1_ASM929602v1	AZL
	WP_077973784.1		YQL
Streptomyces tubercidicus	WP_174878907.1	GCF_009811635.1_ASM981163v1	YQL
Streptomyces tuirus	BCL20858.1	GCA_014701095.1_ASM1470109v1	YQL
Streptomyces turgidiscabies	WP_006377038.1	GCF_000331005.1_Sturgcar8v1.0	AZL
	WP_044472461.1		YQL
Streptomyces umbrinus	GHB19170.1	GCA_014650195.1_ASM1465019v1	AZL
	GHB71985.1		YQL
Streptomyces uncialis	WP_073792593.1	GCF_001905345.1_ASM190534v1	AZL
	WP_079184768.1		AZL
	WP_073783954.1		AZL
	WP_073794102.1		YQL
Streptomyces variabilis	GGT57062.1	GCA_014649935.1_ASM1464993v1	YQL
Streptomyces variegatus	KJK41093.1	GCA_000955965.1_ASM95596v1	AZL
	KJK40655.1		AZL
	KJK38579.1		AZL
	KJK36673.1		YQL
Streptomyces varsoviensis	WP_030889391.1	GCF_000718635.1_ASM71863v1	AZL
	WP_030874952.1		YQL
Streptomyces venezuelae	WP_150211807.1	GCF_008642295.1_ASM864229v1	AZL2
	WP_150207929.1		YQL
Streptomyces vietnamensis	WP_041131930.1	GCF_000830005.1_ASM83000v1	AZL
	WP_041130305.1		AZL2
	WP_041129496.1		YQL
Streptomyces vinaceus	WP_132754805.1	GCF_008704935.1_ASM870493v1	AZL
	WP_150528525.1		AZL2
Streptomyces vinaceusdrappus	QDQ37873.1	GCA_014650215.1_ASM1465021v1	AZL
	QDQ37896.1		YQL
Streptomyces violaceochromogenes	GHC67238.1	GCA_014650235.1_ASM1465023v1	AZL
	GHC46934.1		AZL
	GHC52888.1		AZL
	GHC64536.1		YQL
Streptomyces violaceoruber	WP_030932136.1	GCF_000720805.1_ASM72080v1	AZL
	WP_030928303.1		AZL
	WP_030938738.1		AZL
	WP_030947397.1		YQL
Streptomyces violaceorubidus	WP_030145751.1	GCF_000717995.1_ASM71799v1	AZL
	WP_030191727.1		YQL
Streptomyces violaceusniger	WP_014061175.1	GCF_000147815.2_ASM14781v3	YQL
Streptomyces violarus	WP_184590940.1	GCF_014650255.1_ASM1465025v1	AZL
	WP_184587254.1		AZL
	WP_184588859.1		AZL
	WP_184593370.1		YQL
Streptomyces violascens	GGU18793.1	GCA_014649955.1_ASM1464995v1	AZL
	GGU24812.1		YQL
Streptomyces violens	WP_051831071.1	GCF_000717745.1_ASM71774v1	AZL
	WP_030260271.1		AZL2
	WP_078599743.1		YQL
Streptomyces viridifaciens	QEV01381.1	GCA_008704475.1_ASM870447v1	YQL
Streptomyces virginiae	WP_053167470.1	GCF_001270565.1_ASM127056v1	AZL2
	WP_053168295.1		YQL
Streptomyces viridochromogenes	KMS68108.1	GCA_001047325.1_ASM104732v1	AZL
	KMS72956.1		AZL
	KMS67587.1		YQL
	KMS76377.1		YQL
Streptomyces viridosporus	WP_004993677.1	GCF_000156435.1_ASM15643v1	AZL
	WP_004992266.1		AZL
	WP_004987322.1		YQL
Streptomyces vitaminophilus	WP_018384215.1	GCF_001445835.1_ASM144583v1	AZL
	WP_018386044.1		YQL
Streptomyces wadayamensis	KDR62211.1	GCA_000698945.1_LGO_A23_AS7	YQL
Streptomyces wuyuanensis	WP_093654700.1	GCF_900103455.1_2675903062	AZL
	WP_093652419.1		AZL
	WP_093652066.1		AZL
	WP_093662555.1		YQL
Streptomyces xanthochromogenes	GHB47595.1	GCA_014650455.1 _ASM1465045v1	AZL
	GHB64988.1		YQL
	GHB72193.1		YQL
Streptomyces xantholiticus	GGW48499.1	GCA_014651015.1_ASM1465101v1	AZL
	GGW58490.1		AZL
	GGW66418.1		YQL
Streptomyces xanthophaeus	WP_031154023.1	GCF_000725725.1_Doro.v1.0	AZL
	WP_031153096.1		AZL
	WP_031157020.1		YQL
Streptomyces xiamenensis	WP_030731422.1	GCF_000993785.3_ASM99378v3	AZL
	WP_046723549.1		YQL
Streptomyces xiaopingdaonensis	WP_016910720.1	GCF_000262345.1_L180	YQL
Streptomyces xinghaiensis	WP_019711527.1	GCF_000220705.2_ASM22070v2	AZL
	WP_019711508.1		AZL
	WP_095758105.1		YQL
Streptomyces xylophagus	WP_043678911.1	GCF_000716435.1_ASM71643v1	AZL
	WP_043679234.1		YQL
	WP_043680372.1		YQL
Streptomyces yanglinensis	WP_103885037.1	GCF_900107965.1_2667527441	AZL
	WP_103885664.1		AZL2
	WP_103888081.1		YQL
Streptomyces yangpuensis	WP_046779807.1	GCF_001005295.1_ASM100529v1	AZL
	WP_046774697.1		YQL
Streptomyces yeochonensis	WP_078901065.1	GCF_000745345.1_ASM74534v1	YQL
Streptomyces yerevanensis	WP_033326558.1	GCF_000716805.1_ASM71680v1	YQL
Streptomyces yokosukanensis	WP_067131792.1	GCF_001514035.1_ASM151403v1	YQL
Streptomyces yunnanensis	WP_073442483.1	GCF_900142595.1_2667527450	YQL
Streptomyces zagrosensis	WP_184571561.1	GCF_014203645.1_ASM1420364v1	YQL
Streptomyces zhaozhouensis	WP_097230763.1	GCF_900230195.1_2718217652	AZL2
	WP_097233247.1		YQL
Streptomyces zinciresistens	WP_007494587.1	GCF_000225525.1_ASM22552v1	AZL
	WP_007503245.1		YQL
