# Supplementary material for: Resistance-Guided Mining of Bacterial Genotoxins Defines a Family of DNA Glycosylases
Source: mBio. 2022 Mar 21;13(2):e03297-21. doi: 10.1128/mbio.03297-21 (PMC9040887; doi:10.1128/mbio.03297-21)
Supplement: TABLE S2 [file mbio.03297-21-st002.xlsx]

## Sheet: S2 Cluster Distances
Genome	Gene ID	Cluster ID	Distance	Best Cluster Blast Hit
Streptomyces_griseoflavus_Tu4000_GCF_000158975.1_ASM15897v1	WP_004930685.1	NZ_GG657758.1.cluster012	-1973837	No BGC identified
Streptomyces_coelicolor_CFB_NBC_0001_GCA_008931305.1_ASM893130v1	QFI44929.1	CP042324.1.cluster010	-1856710	Calcium-dependent_antibiotic_biosynthetic_gene_cluster (90% of genes show similarity)
Streptomyces_coelicolor_A3_2_GCA_000203835.1_ASM20383v1	CAB92620.1	AL645882.2.cluster010	-1856650	Calcium-dependent_antibiotic_biosynthetic_gen e_cluster (90% of genes show similarity)
Streptomyces_sp._2114.2_GCA_900104935.1_IMG-taxon_2690315611_annotated_assembly	SDT73565.1	LT629768.1.cluster010	-1753430	Calcium-dependent_antibiotic_biosynthetic_gene_cluster (90% of genes show similarity)
Streptomyces_lydicus_A02_GCA_000952035.2_ASM95203v2	AJT65420.1	CP007699.2.cluster018	-1548957	No BGC identified
Streptomyces_libani_NBRC_13452_GCA_009811595.1_ASM981159v1	GFE23007.1	BLIP01000001.1.cluster012	-1515459	No BGC identified
Streptomyces_libani_NBRC_13452_GCA_009811595.1_ASM981159v1	GFE23006.1	BLIP01000001.1.cluster012	-1515049	No BGC identified
Streptomyces_albulus_CK-15_GCF_000935185.3_ASM93518v3	WP_078948739.1	NZ_CP026094.1.cluster015	-1508226	Ectoine_biosynthetic_gene_cluster (100% of genes show similarity)
Streptomyces_sp._ID38640_GCA_011290345.1_ASM1129034v1	QIK07339.1	CP049782.1.cluster011	-1505759	No BGC identified
Streptomyces_sp._SID7815_GCF_009862365.1_ASM986236v1	WP_014155193.1	NZ_WWHD01000001.1.cluster012	-1483907	No BGC identified
Embleya_scabrispora_NF3_GCF_002024165.1_SSNF3.0	WP_078977013.1	NZ_MWQN01000001.1.cluster013	-1414728	WS9326_biosynthetic_gene_cluster (22% of genes show similarity)
Streptomyces_xinghaiensis_S187_GCF_000220705.2_ASM22070v2	WP_019711527.1	NZ_CP023202.1.cluster016	-1372890	Isorenieratene_biosynthetic_gene_cluster (85% of genes show similarity)
Streptomyces_kaniharaensis_SF-557_GCF_009569385.1_ASM956938v1	WP_153460842.1	NZ_WBOF01000001.1.cluster05	-1364245	Chlortetracycline_biosynthetic_gene_cluster (65% of genes show similarity)
Streptomyces_sp._RLB1-8_GCA_007113405.2_ASM711340v2	QDO62596.1	CP041650.2.cluster018	-1310503	Rabelomycin_biosynthetic_gene_cluster (31% of genes show similarity)
Streptomyces_vinaceus_ATCC_27476_GCF_008704935.1_ASM870493v1	WP_150528525.1	NZ_CP023692.1.cluster014	-1285808	Viguiepinol_biosynthetic_gene_cluster (26% of genes show similarity)
Streptomyces_sp._S1A1-7_GCA_007113565.2_ASM711356v2	QDN80190.1	CP041604.2.cluster018	-1274537	Rabelomycin_biosynthetic_gene_cluster (31% of genes show similarity)
Streptomyces_sp._S1D4-23_GCA_007113485.2_ASM711348v2	QDO10726.1	CP041613.2.cluster019	-1231428	Rabelomycin_biosynthetic_gene_cluster (31% of genes show similarity)
Streptomyces_xinghaiensis_S187_GCF_000220705.2_ASM22070v2	WP_095758105.1	NZ_CP023202.1.cluster016	-1200182	Isorenieratene_biosynthetic_gene_cluster (85% of genes show similarity)
Streptomyces_lincolnensis_LC-G_GCA_003344445.1_ASM334444v1	AXG54951.1	CP022744.1.cluster014	-1163659	Albaflavenone_biosynthetic_gene_cluster (100% of genes show similarity)
Streptomyces_lunaelactis_MM109_GCF_003054555.1_ASM305455v1	WP_108150193.1	NZ_CP026304.1.cluster011	-1137300	Desferrioxamine_B_biosynthetic_gene_cluster (100% of genes show similarity)
Streptomyces_albulus_CK-15_GCF_000935185.3_ASM93518v3	WP_053164436.1	NZ_CP026094.1.cluster015	-1134164	Ectoine_biosynthetic_gene_cluster (100% of genes show similarity)
Streptomyces_alfalfae_ACCC40021_GCA_001975025.1_ASM197502v1	APY88001.1	CP015588.1.cluster022	-1113394	Istamycin_biosynthetic_gene_cluster (5% of genes show similarity)
Streptomyces_antibioticus_DSM_41481_GCF_002019855.1_ASM201985v1	WP_078634684.1	NZ_CM007717.1.cluster012	-999699	Lactonamycin_biosynthetic_gene_cluster (3% of genes show similarity)
Streptomyces_antibioticus_DSM_41481_GCA_012044595.1_ASM1204459v1	QIT46401.1	CP050692.1.cluster012	-999150	Lactonamycin_biosynthetic_gene_cluster (3% of genes show similarity)
Streptomyces_incarnatus_NRRL_8089_GCA_001027185.1_ASM102718v1	AKJ12778.1	CP011497.1.cluster014	-973895	Sch47554_/_Sch47555_biosynthetic_gene_cluster (12% of genes show similarity)
Streptomyces_platensis_ATCC_23948_GCA_008704855.1_ASM870485v1	QEV54653.1	CP023691.1.cluster019	-938369	Skyllamycin_biosynthetic_gene_cluster (16% of genes show similarity)
Streptomyces_sp._MK-45_GCA_003963535.1_ASM396353v1	AZQ37095.1	CP034539.1.cluster017	-852503	No BGC identified
Streptomyces_sp._S4.7_GCA_010384365.1_ASM1038436v1	QHY97878.1	CP048397.1.cluster012	-842181	No BGC identified
Streptomyces_aureorectus_DSM_41692_GCA_014138545.1_ASM1413854v1	MBA8978016.1	JACJHU010000002.1.cluster017	-834350	Coelimycin_biosynthetic_gene_cluster (8% of genes show similarity)
Streptomyces_peucetius_ATCC_27952_GCA_002777535.1_ASM277753v1	ATW50273.1	CP022438.1.cluster012	-821087	Zorbamycin_biosynthetic_gene_cluster (8% of genes show similarity)
Streptomyces_peucetius_ATCC_27952_GCA_002777535.1_ASM277753v1	ATW50273.1	CP022438.1.cluster012	-821087	Zorbamycin_biosynthetic_gene_cluster (8% of genes show similarity)
Streptomyces_libani_NBRC_13452_GCA_009811595.1_ASM981159v1	GFE24356.1	BLIP01000001.1.cluster015	-810627	Thiolutin_biosynthetic_gene_cluster (12% of genes show similarity)
Streptomyces_uncialis_DCA2648_GCF_001905345.1_ASM190534v1	WP_073794102.1	NZ_LFBV01000010.1.cluster08	-808537	Skyllamycin_biosynthetic_gene_cluster (6% of genes show similarity)
Streptomyces_qaidamensis_S10_GCA_001611795.1_ASM161179v1	AMW12614.1	CP015098.1.cluster012	-806013	A54145_biosynthetic_gene_cluster (3% of genes show similarity)
Streptomyces_qaidamensis_S10_GCF_001611795.1_ASM161179v1	WP_062928842.1	NZ_CP015098.1.cluster012	-805926	Svaricin_biosynthetic_gene_cluster (6% of genes show similarity)
Streptomyces_capillispiralis_DSM_41695_GCA_007829875.1_ASM782987v1	TWF87114.1	VIWV01000001.1.cluster021	-794852	No BGC identified
Streptomyces_sp._WAC_06738_GCA_003945505.1_ASM394550v1	AZM48565.1	CP029618.1.cluster014	-712450	No BGC identified
Streptomyces_brevispora_DSM_42059_GCF_007829885.1_ASM782988v1	WP_145763812.1	NZ_VIWW01000001.1.cluster05	-644793	SCO-2138_biosynthetic_gene_cluster (28% of genes show similarity)
Streptomyces_asterosporus_DSM_41452_GCA_006716135.1_ASM671613v1	QDI70778.1	CP022310.1.cluster017	-630574	Istamycin_biosynthetic_gene_cluster (4% of genes show similarity)
Streptomyces_agglomeratus_6-3-2_GCF_001746415.1_ASM174641v1	WP_069928531.1	NZ_MEHJ01000001.1.cluster016	-627220	No BGC identified
Streptomyces_orinoci_NRRL_B-3379_GCF_003121295.1_ASM312129v1	WP_109281391.1	NZ_PHNC01000029.1.cluster014	-625891	Informatipeptin_biosynthetic_gene_cluster (28% of genes show similarity)
Streptomyces_laurentii_ATCC_31255_GCA_002355495.1_ASM235549v1	BAU82162.1	AP017424.1.cluster08	-623521	K-252a_biosynthetic_gene_cluster (11% of genes show similarity)
Streptomyces_sp._CMB-StM0423_GCA_002847285.1_ASM284728v1	AUH41075.1	CP025407.1.cluster010	-616938	Merochlorin_biosynthetic_gene_cluster (26% of genes show similarity)
Streptomyces_sp._CNQ-509_GCA_001011035.1_ASM101103v1	AKH84723.1	CP011492.1.cluster017	-595919	Laspartomycin_biosynthetic_gene_cluster (9% of genes show similarity)
Streptomyces_albofaciens_ATCC_23873_GCA_008634025.1_ASM863402v1	KAA6214805.1	PDCM01000002.1.cluster039	-585345	Coelimycin_biosynthetic_gene_cluster (8% of genes show similarity)
Streptomyces_cattleya_DSM_46488_GCA_000240165.1_ASM24016v1	AEW94372.1	CP003219.1.cluster08	-578452	AmfS_biosynthetic_gene_cluster (80% of genes show similarity)
Streptomyces_libani_NBRC_13452_GCA_009811595.1_ASM981159v1	GFE22144.1	BLIP01000001.1.cluster012	-576951	No BGC identified
Streptomyces_glebosus_NBRC_13786_GCA_009811575.1_ASM981157v1	GFE14430.1	BLIO01000001.1.cluster017	-571206	No BGC identified
Streptomyces_cinnamoneus_DSM_41675_GCF_002939475.1_ASM293947v1	WP_099200275.1	NZ_PKFQ01000001.1.cluster010	-568758	AmfS_biosynthetic_gene_cluster (80% of genes show similarity)
Streptomyces_exfoliatus_A1013Y_GCF_005517195.1_ASM551719v1	WP_175439038.1	NZ_CP040244.1.cluster02	-558231	Rifamycin_biosynthetic_gene_cluster (6% of genes show similarity)
Streptomyces_uncialis_DCA2648_GCF_001905345.1_ASM190534v1	WP_073783954.1	NZ_LFBV01000001.1.cluster04	-557025	Istamycin_biosynthetic_gene_cluster (5% of genes show similarity)
Streptomyces_avidinii_CG_885_GCA_003268965.1_ASM326896v1	RAS31487.1	QLTM01000005.1.cluster017	-539638	No BGC identified
Streptomyces_sp._SID7815_GCF_009862365.1_ASM986236v1	WP_014154329.1	NZ_WWHD01000001.1.cluster012	-534024	No BGC identified
Streptomyces_pratensis_ATCC_33331_GCA_000176115.2_ASM17611v2	ADW03673.1	CP002475.1.cluster011	-534024	No BGC identified
Streptomyces_ambofaciens_ATCC_23877_GCA_001267885.1_ASM126788v1	AKZ57872.1	CP012382.1.cluster09	-528577	Zorbamycin_biosynthetic_gene_cluster (6% of genes show similarity)
Streptomyces_actuosus_ATCC_25421_GCF_003208035.1_ASM320803v1	WP_110627754.1	NZ_CP029788.1.cluster05	-523854	Ectoine_biosynthetic_gene_cluster (100% of genes show similarity)
Streptomyces_pristinaespiralis_HCCB_10218_GCA_001278075.1_ASM127807v1	ALC21151.1	CP011340.1.cluster010	-506744	SapB_biosynthetic_gene_cluster (100% of genes show similarity)
Streptomyces_violaceorubidus_NRRL_B-16381_GCF_000717995.1_ASM71799v1	WP_030145751.1	NZ_JODM01000001.1.cluster01	-504883	Phosphonoglycans_biosynthetic_gene_cluster (3% of genes show similarity)
Streptomyces_alboniger_ATCC_12461_GCF_008704395.1_ASM870439v1	WP_055529129.1	NZ_CP023695.1.cluster015	-497303	Arginomycin_biosynthetic_gene_cluster (20% of genes show similarity)
Streptomyces_avicenniae_NRRL_B-24776_GCF_000719135.1_ASM71913v1	WP_110945598.1	NZ_JOEK01000002.1.cluster02	-476939	Svaricin_biosynthetic_gene_cluster (6% of genes show similarity)
Streptomyces_parvulus_2297_GCA_001660045.1_ASM166004v1	ANJ09275.1	CP015866.1.cluster08	-473696	Borrelidin_biosynthetic_gene_cluster (4% of genes show similarity)
Streptomyces_curacoi_DSM_40107_GCF_001513975.1_ASM151397v1	WP_062143457.1	NZ_KQ947984.1.cluster01	-471630	Ectoine_biosynthetic_gene_cluster (100% of genes show similarity)
Streptomyces_clavifer_JCM_5059_GCA_014651175.1_ASM1465117v1	GHA88861.1	BMWJ01000002.1.cluster02	-465433	Hopene_biosynthetic_gene_cluster (53% of genes show similarity)
Streptomyces_lincolnensis_NRRL_2936_GCF_001685355.1_ASM168535v1	WP_067445288.1	NZ_CP016438.1.cluster010	-458025	Ectoine_biosynthetic_gene_cluster (100% of genes show similarity)
Streptomyces_sp._Tu_2975_GCA_009832925.1_ASM983292v1	QIP84880.1	CP047140.1.cluster014	-455510	SAL-2242_biosynthetic_gene_cluster (100% of genes show similarity)
Streptomyces_chilikensis_RC_1830_GCF_001642695.1_ASM164269v2	WP_166025146.1	NZ_LWCC02000005.1.cluster019	-454389	No BGC identified
Streptomyces_albidoflavus_SM254_GCF_001577385.1_ASM157738v1	WP_061405205.1	NZ_CP014485.1.cluster017	-452476	Ectoine_biosynthetic_gene_cluster (100% of genes show similarity)
Streptomyces davawensis strain JCM 4913 K4R3T1	CCK27750.1	HE971709.1	-450000	julichrome Q3-3 (37% of genes show similarity)
Streptomyces_iranensis__GCA_000938975.1_Siranensis	CDR09345.1	LK022848.1.cluster025	-449454	Skyllamycin_biosynthetic_gene_cluster (46% of genes show similarity)
Streptomyces_cellostaticus_DSM_40189_GCF_001513965.1_ASM151396v1	WP_066993032.1	NZ_KQ948016.1.cluster05	-447441	Ectoine_biosynthetic_gene_cluster (100% of genes show similarity)
Streptomyces_armeniacus_ATCC_15676_GCA_003355155.1_ASM335515v1	AXK36110.1	CP031320.1.cluster026	-414967	A40926_biosynthetic_gene_cluster (5% of genes show similarity)
Streptomyces_badius_SF7B6_GCA_003263885.1_ASM326388v1	RAN16517.1	LWMP01000001.1.cluster05	-414614	Hopene_biosynthetic_gene_cluster (61% of genes show similarity)
Streptomyces_griseus_S4-7_GCA_000932225.2_ASM93222v2	PPA39121.1	JYBE02000001.1.cluster05	-414604	Hopene_biosynthetic_gene_cluster (69% of genes show similarity)
Streptomyces_qaidamensis_S10_GCF_001611795.1_ASM161179v1	WP_062930756.1	NZ_CP015098.1.cluster023	-400240	Coelichelin_biosynthetic_gene_cluster (100% of genes show similarity)
Streptomyces_niveus_SCSIO_3406_GCA_002009175.1_ASM200917v1	AQU66763.1	CP018047.1.cluster015	-392228	Stambomycin_biosynthetic_gene_cluster (12% of genes show similarity)
Streptomyces_armeniacus_ATCC_15676_GCA_003355155.1_ASM335515v1	AXK35212.1	CP031320.1.cluster021	-386137	Scabichelin_biosynthetic_gene_cluster (90% of genes show similarity)
Streptomyces_glaucescens_GLA.O_GCF_000761215.1_ASM76121v1	WP_043500272.1	NZ_CP009438.1.cluster09	-380118	Ectoine_biosynthetic_gene_cluster (100% of genes show similarity)
Streptomyces_harbinensis_NA02264_GCF_013364095.1_ASM1336409v1	WP_093843799.1	NZ_CP054938.1.cluster011	-373488	Herbimycin_biosynthetic_gene_cluster (10% of genes show similarity)
Streptomyces_viridifaciens_ATCC_11989_GCA_008704475.1_ASM870447v1	QEV01381.1	CP023698.1.cluster021	-370545	Pristinamycin_biosynthetic_gene_cluster (2% of genes show similarity)
Streptomyces_sp._CMB-StM0423_GCA_002847285.1_ASM284728v1	AUH42492.1	CP025407.1.cluster017	-370521	No BGC identified
Streptomyces_coelicolor_A3_2_GCA_000203835.1_ASM20383v1	CAB90851.1	AL645882.2.cluster07	-363640	Ectoine_biosynthetic_gene_cluster (100% of genes show similarity)
Streptomyces_lincolnensis_NRRL_2936_GCF_001685355.1_ASM168535v1	WP_067438743.1	NZ_CP016438.1.cluster015	-356373	Pyralomicin_biosynthetic_gene_cluster (18% of genes show similarity)
Streptomyces_albidoflavus_SM254_GCF_001577385.1_ASM157738v1	WP_061405493.1	NZ_CP014485.1.cluster012	-355611	SAL-2242_biosynthetic_gene_cluster (100% of genes show similarity)
Streptomyces_nodosus_ATCC_14899_GCF_008704995.1_ASM870499v1	WP_043439775.1	NZ_CP023747.1.cluster07	-351872	Ectoine_biosynthetic_gene_cluster (100% of genes show similarity)
Streptomyces_agglomeratus_6-3-2_GCF_001746415.1_ASM174641v1	WP_069930476.1	NZ_MEHJ01000001.1.cluster013	-347692	A-500359s_biosynthetic_gene_cluster (5% of genes show similarity)
Streptomyces_koyangensis_VK-A60T_GCA_003428925.1_ASM342892v1	AXQ55117.1	CP031742.1.cluster012	-346522	Albaflavenone_biosynthetic_gene_cluster (100% of genes show similarity)
Streptomyces_chartreusis_ATCC_14922_GCF_008704715.1_ASM870471v1	WP_150502193.1	NZ_CP023689.1.cluster023	-344848	WS9326_biosynthetic_gene_cluster (20% of genes show similarity)
Streptomyces_eurocidicus_ATCC_27428_GCF_002891295.1_ASM289129v1	WP_102917064.1	NZ_LGUI01000001.1.cluster037	-344098	Melanin_biosynthetic_gene_cluster (28% of genes show similarity)
Streptomyces_albidoflavus_SM254_GCF_001577385.1_ASM157738v1	WP_061404298.1	NZ_CP014485.1.cluster010	-341685	Albaflavenone_biosynthetic_gene_cluster (100% of genes show similarity)
Streptomyces_rectiverticillatus_B15-08_GCF_013394065.1_ASM1339406v1	WP_179082240.1	NZ_CP040752.1.cluster022	-329807	Oligomycin_biosynthetic_gene_cluster (16% of genes show similarity)
Streptomyces_cinnamoneus_DSM_41675_GCF_002939475.1_ASM293947v1	WP_099201745.1	NZ_PKFQ01000001.1.cluster013	-325352	Phosphonoglycans_biosynthetic_gene_cluster (5% of genes show similarity)
Streptomyces_rutgersensis_NBRC_12819_GCA_011170105.1_ASM1117010v1	GFH63779.1	BLLM01000001.1.cluster01	-323209	Albaflavenone_biosynthetic_gene_cluster (100% of genes show similarity)
Streptomyces_coeruleorubidus_ATCC_13740_GCF_008705135.1_ASM870513v1	WP_150482802.1	NZ_CP023694.1.cluster018	-316858	No BGC identified
Streptomyces_coeruleorubidus_ATCC_13740_GCA_008705135.1_ASM870513v1	QEV27548.1	CP023694.1.cluster018	-316738	No BGC identified
Streptomyces_albofaciens_ATCC_23873_GCA_008634025.1_ASM863402v1	KAA6221554.1	PDCM01000001.1.cluster01	-316230	Neocarzinostatin_biosynthetic_gene_cluster (6% of genes show similarity)
Streptomyces_peucetius_ATCC_27952_GCA_002777535.1_ASM277753v1	ATW48776.1	CP022438.1.cluster08	-312817	No BGC identified
Streptomyces_puniciscabiei_DSM_41929_GCF_006715785.1_ASM671578v1	WP_055710077.1	NZ_VFNX01000001.1.cluster013	-312547	Tetronasin_biosynthetic_gene_cluster (3% of genes show similarity)
Streptomyces_haliclonae_DSM_41968_GCF_014204855.1_ASM1420485v1	WP_184773639.1	NZ_JACHME010000002.1.cluster03	-308034	SBI_06990_alpha_/_SBI_06989_beta_biosynthetic _gene_cluster (50% of genes show similarity)
Streptomyces_caniferus_NBRC_15389_GCF_009811555.1_ASM981155v1	WP_159481147.1	NZ_BLIN01000005.1.cluster035	-302625	Zorbamycin_biosynthetic_gene_cluster (6% of genes show similarity)
Streptomyces_xanthochromogenes_JCM_4612_GCA_014650455.1_ASM1465045v1	GHB47595.1	BMUZ01000006.1.cluster016	-300206	Rifamycin_biosynthetic_gene_cluster (9% of genes show similarity)
Streptomyces_atroolivaceus_NRRL_ISP-5137_GCF_000717025.1_ASM71702v1	WP_033297962.1	NZ_JNXG01000002.1.cluster02	-295549	TP-1161_biosynthetic_gene_cluster (45% of genes show similarity)
Streptomyces_cyaneus_CGMCC_4.1671_GCF_004028635.1_ASM402863v1	WP_128428883.1	NZ_ML138678.1.cluster04	-295206	Desferrioxamine_B_biosynthetic_gene_cluster (100% of genes show similarity)
Streptomyces_varsoviensis_NRRL_ISP-5346_GCF_000718635.1_ASM71863v1	WP_030874952.1	NZ_JOBF01000003.1.cluster07	-295056	Melanin_biosynthetic_gene_cluster (40% of genes show similarity)
Streptomyces_yanglinensis_CGMCC_4.2023_GCF_900107965.1_IMG-taxon_2667527441	WP_103885037.1	NZ_FNVU01000003.1.cluster06	-291433	No BGC identified
Streptomyces_roseochromogenus_DS_12.976_GCF_000497445.1_S.roseochromogenes_v1	WP_023550071.1	NZ_CM002285.1.cluster025	-287309	Methylenomycin_biosynthetic_gene_cluster (14% of genes show similarity)
Streptomyces_tubercidicus_NBRC_13090_GCF_009811635.1_ASM981163v1	WP_174878907.1	NZ_BLIR01000001.1.cluster014	-286581	No BGC identified
Streptomyces_xanthophaeus_NRRL_B-3004_GCF_000725725.1_Doro.v1.0	WP_031157020.1	NZ_KL647122.1.cluster013	-285533	WS9326_biosynthetic_gene_cluster (7% of genes show similarity)
Streptomyces_lunaelactis_MM109_GCF_003054555.1_ASM305455v1	WP_108153185.1	NZ_CP026304.1.cluster016	-285390	No BGC identified
Streptomyces_rectiverticillatus_B15-08_GCF_013394065.1_ASM1339406v1	WP_179081113.1	NZ_CP040752.1.cluster019	-282210	Melanin_biosynthetic_gene_cluster (28% of genes show similarity)
Streptomyces_formicae_KY5_GCF_002556545.1_ASM255654v1	WP_098242889.1	NZ_CP022685.1.cluster015	-279236	Desferrioxamine_B_biosynthetic_gene_cluster (83% of genes show similarity)
Streptomyces_luteus_TRM_45540_GCF_000739045.1_ASM73904v1	WP_043372378.1	NZ_KN039946.1.cluster03	-277433	Planosporicin_biosynthetic_gene_cluster (100% of genes show similarity)
Streptomyces_yunnanensis_CGMCC_4.3555_GCF_900142595.1_IMG-taxon_2667527450	WP_073442483.1	NZ_FRBK01000001.1.cluster018	-272053	Melanin_biosynthetic_gene_cluster (40% of genes show similarity)
Streptomyces_auratus_AGR0001_GCF_000280865.1_ASM28086v1	WP_078568727.1	NZ_JH725387.1.cluster014	-271326	TP-1161_biosynthetic_gene_cluster (25% of genes show similarity)
Streptomyces_caeruleatus_NRRL_B-24802_GCF_001514235.1_ASM151423v1	WP_062721034.1	NZ_KQ948930.1.cluster023	-271059	Desferrioxamine_B_biosynthetic_gene_cluster (100% of genes show similarity)
Streptomyces_dengpaensis_XZHG99_GCA_002946835.1_ASM294683v1	AVH58363.1	CP026652.1.cluster017	-268894	Stenothricin_biosynthetic_gene_cluster (13% of genes show similarity)
Streptomyces_coeruleorubidus_ATCC_13740_GCF_008705135.1_ASM870513v1	WP_150481216.1	NZ_CP023694.1.cluster013	-267860	Desferrioxamine_B_biosynthetic_gene_cluster (100% of genes show similarity)
Streptomyces_indicus_CGMCC_4.5727_GCF_900100315.1_IMG-taxon_2675903130	WP_093607566.1	NZ_FNFF01000001.1.cluster015	-266475	No BGC identified
Streptomyces_violens_NRRL_ISP-5597_GCF_000717745.1_ASM71774v1	WP_078599743.1	NZ_JOBH01000001.1.cluster03	-266381	No BGC identified
Streptomyces_sedi_JCM_16909_GCA_006335015.1_ASM633501v1	TNM34596.1	VDGT01000001.1.cluster09	-265669	Arylomycin_biosynthetic_gene_cluster (22% of genes show similarity)
Streptomyces_janthinus_JCM_4387_GCA_014649675.1_ASM1464967v1	GGS52606.1	BMTM01000002.1.cluster013	-260188	Desferrioxamine_B_biosynthetic_gene_cluster (100% of genes show similarity)
Streptomyces_aquilus_GGCR-6_GCA_003955715.1_ASM395571v1	AZP18253.1	CP034463.1.cluster013	-260161	Desferrioxamine_B_biosynthetic_gene_cluster (100% of genes show similarity)
Streptomyces_microflavus_NBRC_13062_GCA_013167915.1_ASM1316791v1	GFN04350.1	BLWD01000001.1.cluster010	-251168	Desferrioxamine_B_biosynthetic_gene_cluster (100% of genes show similarity)
Streptomyces_clavifer_JCM_5059_GCA_014651175.1_ASM1465117v1	GHA95922.1	BMWJ01000003.1.cluster06	-250947	Desferrioxamine_B_biosynthetic_gene_cluster (83% of genes show similarity)
Streptomyces_alboniger_ATCC_12461_GCF_008704395.1_ASM870439v1	WP_055532319.1	NZ_CP023695.1.cluster010	-249177	Desferrioxamine_B_biosynthetic_gene_cluster (83% of genes show similarity)
Streptomyces_umbrinus_JCM_4521_GCA_014650195.1_ASM1465019v1	GHB71985.1	BMUM01000015.1.cluster030	-248298	Desferrioxamine_B_biosynthetic_gene_cluster (100% of genes show similarity)
Streptomyces_paradoxus_DSM_43350_GCF_014202475.1_ASM1420247v1	WP_184558788.1	NZ_JACHGV010000002.1.cluster010	-244791	Desferrioxamine_B_biosynthetic_gene_cluster (100% of genes show similarity)
Streptomyces_pristinaespiralis_PR11_GCF_014070435.1_ASM1407043v1	WP_037774513.1	NZ_CP059696.1.cluster07	-242938	Desferrioxamine_B_biosynthetic_gene_cluster (100% of genes show similarity)
Streptomyces_qaidamensis_S10_GCF_001611795.1_ASM161179v1	WP_062927199.1	NZ_CP015098.1.cluster08	-242663	Desferrioxamine_B_biosynthetic_gene_cluster (100% of genes show similarity)
Streptomyces_cellostaticus_DSM_40189_GCF_001513965.1_ASM151396v1	WP_067001649.1	NZ_KQ948024.1.cluster021	-241878	Desferrioxamine_B_biosynthetic_gene_cluster (100% of genes show similarity)
Streptomyces_lividans_TK24_GCA_000739105.1_ASM73910v1	AIJ15463.1	CP009124.1.cluster017	-241612	Calcium-dependent_antibiotic_biosynthetic_gen e_cluster (90% of genes show similarity)
Streptomyces_globisporus_C-1027_GCA_000261345.2_ASM26134v2	ALU94158.1	CP013738.1.cluster010	-240762	Desferrioxamine_B_biosynthetic_gene_cluster (100% of genes show similarity)
Streptomyces_sviceus_ATCC_29083_GCA_000154965.1_ASM15496v1	EDY61232.1	CM000951.1.cluster09	-239376	Desferrioxamine_B_biosynthetic_gene_cluster (100% of genes show similarity)
Streptomyces_iakyrus_NRRL_ISP-5482_GCF_000717055.1_ASM71705v1	WP_033308243.1	NZ_JNXI01000005.1.cluster08	-239080	Desferrioxamine_B_biosynthetic_gene_cluster (100% of genes show similarity)
Streptomyces_anthocyanicus_JCM_5058_GCA_014651155.1_ASM1465115v1	GHA48123.1	BMWI01000007.1.cluster010	-238671	Desferrioxamine_B_biosynthetic_gene_cluster (100% of genes show similarity)
Streptomyces_glebosus_NBRC_13786_GCA_009811575.1_ASM981157v1	GFE16571.1	BLIO01000001.1.cluster020	-237690	SBI_06990_alpha_/_SBI_06989_beta_biosynthetic _gene_cluster (100% of genes show similarity)
Streptomyces_phaeofaciens_JCM_4125_GCA_014648915.1_ASM1464891v1	GGT43081.1	BMSA01000003.1.cluster07	-235653	Desferrioxamine_B_biosynthetic_gene_cluster (100% of genes show similarity)
Streptomyces_rubiginosohelvolus_JCM_4415_GCA_014649875.1_ASM1464987v1	GGS03654.1	BMTW01000008.1.cluster013	-235294	Desferrioxamine_B_biosynthetic_gene_cluster (100% of genes show similarity)
Streptomyces_coelicolor_A3_2_GCA_000203835.1_ASM20383v1	CAB90918.1	AL645882.2.cluster09	-234516	Desferrioxamine_B_biosynthetic_gene_cluster (100% of genes show similarity)
Streptomyces_rishiriensis_NBRC_13407_GCF_003112535.1_ASM311253v1	WP_108999757.1	NZ_BEWA01000002.1.cluster07	-233575	Desferrioxamine_B_biosynthetic_gene_cluster (100% of genes show similarity)
Streptomyces_violaceochromogenes_JCM_4530_GCA_014650235.1_ASM1465023v1	GHC64536.1	BMUO01000002.1.cluster011	-231987	Desferrioxamine_B_biosynthetic_gene_cluster (100% of genes show similarity)
Streptomyces_formicae_KY5_GCF_002556545.1_ASM255654v1	WP_098247628.1	NZ_CP022685.1.cluster025	-230564	No BGC identified
Streptomyces_lincolnensis_NRRL_2936_GCF_001685355.1_ASM168535v1	WP_067433744.1	NZ_CP016438.1.cluster013	-229879	Desferrioxamine_B_biosynthetic_gene_cluster (100% of genes show similarity)
Streptomyces_yokosukanensis_DSM_40224_GCF_001514035.1_ASM151403v1	WP_067131792.1	NZ_KQ948219.1.cluster023	-228522	Desferrioxamine_B_biosynthetic_gene_cluster (100% of genes show similarity)
Streptomyces_fumigatiscleroticus_JCM_3101_GCA_014647975.1_ASM1464797v1	GGL72519.1	BMQF01000002.1.cluster010	-228295	Desferrioxamine_B_biosynthetic_gene_cluster (100% of genes show similarity)
Streptomyces_albidoflavus_SM254_GCF_001577385.1_ASM157738v1	WP_061404691.1	NZ_CP014485.1.cluster013	-224894	Scabichelin_biosynthetic_gene_cluster (40% of genes show similarity)
Streptomyces_gancidicus_JCM_4171_GCA_014649055.1_ASM1464905v1	GGQ11562.1	BMSH01000005.1.cluster07	-224883	Desferrioxamine_B_biosynthetic_gene_cluster (100% of genes show similarity)
Streptomyces_calvus_CECT_3271_GCA_014138735.1_ASM1413873v1	MBA8944176.1	JACJIE010000004.1.cluster013	-223670	Desferrioxamine_B_biosynthetic_gene_cluster (100% of genes show similarity)
Streptomyces_lunaelactis_MM109_GCF_003054555.1_ASM305455v1	WP_108149025.1	NZ_CP026304.1.cluster011	-223102	Desferrioxamine_B_biosynthetic_gene_cluster (100% of genes show similarity)
Streptomyces_lydicamycinicus_NBRC_110027_GCF_000829715.2_ASM82971v2	WP_042155328.1	NZ_BBNO01000004.1.cluster022	-222860	Fengycin_biosynthetic_gene_cluster (20% of genes show similarity)
Streptomyces_thermolilacinus_SPC6_GCF_000478605.2_ASM47860v2	WP_028964194.1	NZ_ASHX02000001.1.cluster010	-221769	No BGC identified
Streptomyces_tuirus_JCM_4255_GCA_014701095.1_ASM1470109v1	BCL20858.1	AP023439.1.cluster09	-219971	Desferrioxamine_B_biosynthetic_gene_cluster (100% of genes show similarity)
Streptomyces_flaveolus_JCM_4032_GCA_014648815.1_ASM1464881v1	GGQ70200.1	BMRV01000006.1.cluster010	-219558	Desferrioxamine_B_biosynthetic_gene_cluster (100% of genes show similarity)
Streptomyces_galilaeus_ATCC_14969_GCF_008704575.1_ASM870457v1	WP_150471304.1	NZ_CP023703.1.cluster08	-219392	Desferrioxamine_B_biosynthetic_gene_cluster (100% of genes show similarity)
Streptomyces_fumanus_JCM_4477_GCA_014655295.1_ASM1465529v1	GHE86965.1	BNBI01000001.1.cluster02	-217702	Desferrioxamine_B_biosynthetic_gene_cluster (100% of genes show similarity)
Streptomyces_olivoverticillatus_CECT_3266_GCF_014203555.1_ASM1420355v1	WP_184346321.1	NZ_JACHJH010000001.1.cluster01	-217445	SF2575_biosynthetic_gene_cluster (6% of genes show similarity)
Streptomyces_fungicidicus_TXX3120_GCF_003665435.1_ASM366543v1	WP_121546221.1	NZ_CP023407.1.cluster08	-216347	Desferrioxamine_B_biosynthetic_gene_cluster (83% of genes show similarity)
Streptomyces_mutabilis_JCM_4400_GCA_014649815.1_ASM1464981v1	GGQ03218.1	BMTT01000001.1.cluster02	-216050	Desferrioxamine_B_biosynthetic_gene_cluster (100% of genes show similarity)
Streptomyces_althioticus_JCM_4344_GCA_014649355.1_ASM1464935v1	GGQ53756.1	BMSW01000005.1.cluster07	-215642	Desferrioxamine_B_biosynthetic_gene_cluster (100% of genes show similarity)
Streptomyces_pluripotens_MUSC_135_GCA_000802245.2_ASM80224v2	ARP70519.1	CP021080.1.cluster010	-215521	Desferrioxamine_B_biosynthetic_gene_cluster (100% of genes show similarity)
Streptomyces_actuosus_ATCC_25421_GCF_003208035.1_ASM320803v1	WP_110628537.1	NZ_CP029788.1.cluster09	-215412	Desferrioxamine_B_biosynthetic_gene_cluster (100% of genes show similarity)
Streptomyces_antibioticus_DSM_41481_GCF_002019855.1_ASM201985v1	WP_030798624.1	NZ_CM007717.1.cluster010	-215377	Desferrioxamine_B_biosynthetic_gene_cluster (83% of genes show similarity)
Streptomyces_exfoliatus_A1013Y_GCF_005517195.1_ASM551719v1	WP_175439349.1	NZ_CP040244.1.cluster022	-214034	Grixazone_biosynthetic_gene_cluster (46% of genes show similarity)
Streptomyces_regensis_NRRL_B-11479_GCA_001047335.1_B11479idba	KMS90947.1	LFVR01000057.1.cluster011	-212232	Desferrioxamine_B_biosynthetic_gene_cluster (100% of genes show similarity)
Streptomyces_sp._WAC00288_GCA_002943895.1_ASM294389v1	AVH95077.1	CP027022.1.cluster011	-211421	No BGC identified
Streptomyces_sp._WAC_06738_GCA_003945505.1_ASM394550v1	AZM48193.1	CP029618.1.cluster014	-211034	No BGC identified
Streptomyces_indicus_CGMCC_4.5727_GCF_900100315.1_IMG-taxon_2675903130	WP_093613647.1	NZ_FNFF01000010.1.cluster011	-208852	Geosmin_biosynthetic_gene_cluster (100% of genes show similarity)
Streptomyces_pristinaespiralis_PR11_GCF_014070435.1_ASM1407043v1	WP_053556793.1	NZ_CP059696.1.cluster014	-208519	No BGC identified
Streptomyces_reticuli__GCA_001511815.1_TUE45	CUW28871.1	LN997842.1.cluster016	-207659	Desferrioxamine_B_biosynthetic_gene_cluster (100% of genes show similarity)
Streptomyces_cinerochromogenes_JCM_3385_GCA_014648635.1_ASM1464863v1	GGS48088.1	BMRM01000001.1.cluster03	-207490	Desferrioxamine_B_biosynthetic_gene_cluster (100% of genes show similarity)
Streptomyces_glaucescens_GLA.O_GCF_000761215.1_ASM76121v1	WP_043501362.1	NZ_CP009438.1.cluster011	-205971	Desferrioxamine_B_biosynthetic_gene_cluster (100% of genes show similarity)
Streptomyces atratus AXE81039.1	AXE81039.1	CP027306.1	-205000	No BGC identified
Streptomyces_pactum_ACT12_GCA_002005225.1_ASM200522v1	AQS67789.1	CP019724.1.cluster020	-203637	Albaflavenone_biosynthetic_gene_cluster (100% of genes show similarity)
Streptomyces_chartreusis_ATCC_14922_GCF_008704715.1_ASM870471v1	WP_150499941.1	NZ_CP023689.1.cluster019	-202754	Albaflavenone_biosynthetic_gene_cluster (100% of genes show similarity)
Streptomyces_cyaneogriseus_NMWT_1_GCF_000931445.1_ASM93144v1	WP_044381906.1	NZ_CP010849.1.cluster014	-201612	Desferrioxamine_B_biosynthetic_gene_cluster (100% of genes show similarity)
Streptomyces_phaeoluteigriseus_DSM_41896_GCF_001896135.2_ASM189613v2	WP_094102987.1	NZ_MPOH02000011.1.cluster03	-201308	Desferrioxamine_B_biosynthetic_gene_cluster (100% of genes show similarity)
Streptomyces_filamentosus_ATCC_23958_GCA_008634015.1_ASM863401v1	KAA6220341.1	PDCL01000001.1.cluster010	-200793	Desferrioxamine_B_biosynthetic_gene_cluster (100% of genes show similarity)
Streptomyces_lasalocidi_X-537_GCF_005280215.1_ASM528021v1	WP_137307151.1	NZ_SZNQ01000001.1.cluster09	-197999	Desferrioxamine_B_biosynthetic_gene_cluster (100% of genes show similarity)
Streptomyces_griseoluteus_JCM_4765_GCF_014656035.1_ASM1465603v1	WP_135793573.1	NZ_BNBQ01000010.1.cluster017	-197639	Desferrioxamine_B_biosynthetic_gene_cluster (83% of genes show similarity)
Streptomyces_cellostaticus_DSM_40189_GCF_001513965.1_ASM151396v1	WP_066997870.1	NZ_KQ948020.1.cluster013	-192964	No BGC identified
Streptomyces_scopuliridis_NRRL_B-24574_GCF_000718095.1_ASM71809v1	WP_030355162.1	NZ_JOEI01000031.1.cluster023	-192898	Desferrioxamine_B_biosynthetic_gene_cluster (100% of genes show similarity)
Streptomyces_alboflavus_MDJK44_GCF_002189675.2_ASM218967v2	WP_087886326.1	NZ_CP021748.1.cluster016	-189403	No BGC identified
Streptomyces_fulvoviolaceus_NRRL_B-2870_GCF_000718165.1_ASM71816v1	WP_030594955.1	NZ_JOEY01000001.1.cluster01	-189240	Albaflavenone_biosynthetic_gene_cluster (100% of genes show similarity)
Streptomyces_microflavus_NBRC_13062_GCA_013167915.1_ASM1316791v1	GFN06779.1	BLWD01000001.1.cluster014	-187480	Streptazone_E_biosynthetic_gene_cluster (83% of genes show similarity)
Streptomyces_rubrolavendulae_MJM4426_GCA_001750785.1_ASM175078v1	AOT59173.1	CP017316.1.cluster08	-186457	Desferrioxamine_B_biosynthetic_gene_cluster (100% of genes show similarity)
Streptomyces_cinereoruber_ATCC_19740_GCF_009299385.1_ASM929938v1	WP_152370158.1	NZ_CP023693.1.cluster09	-185374	Desferrioxamine_B_biosynthetic_gene_cluster (100% of genes show similarity)
Streptomyces_chartreusis__GCA_900236475.1_NRRL3882	SOR79371.1	LT963352.1.cluster014	-185017	Albaflavenone_biosynthetic_gene_cluster (100% of genes show similarity)
Streptomyces_resistomycificus_DSM_40133_GCF_001514265.1_ASM151426v1	WP_059198791.1	NZ_KQ948988.1.cluster02	-184071	Gamma-butyrolactone_biosynthetic_gene_cluster (100% of genes show similarity)
Streptomyces_aquilus_GGCR-6_GCA_003955715.1_ASM395571v1	AZP21229.1	CP034463.1.cluster022	-182831	No BGC identified
Streptomyces_mexicanus_Marseille-Q0842_GCF_902506575.1_Q0842	WP_159666443.1	NZ_LR732544.1.cluster012	-182462	Desferrioxamine_B_biosynthetic_gene_cluster (100% of genes show similarity)
Streptomyces_clavuligerus_ATCC_27064_GCF_005519465.1_ASM551946v1	WP_009996342.1	NZ_CP027858.1.cluster021	-182006	No BGC identified
Streptomyces_sp._SirexAA-E_GCA_000177195.2_ASM17719v2	AEN13245.1	CP002993.1.cluster017	-180206	No BGC identified
Streptomyces_aurantiogriseus_JCM_4346_GCA_014649375.1_ASM1464937v1	GGR02240.1	BMSX01000003.1.cluster05	-179090	No BGC identified
Streptomyces_janthinus_JCM_4387_GCA_014649675.1_ASM1464967v1	GGS76972.1	BMTM01000008.1.cluster020	-178372	Albaflavenone_biosynthetic_gene_cluster (100% of genes show similarity)
Streptomyces_seoulensis_KCTC_9819_GCF_004328625.1_ASM432862v1	WP_031182673.1	NZ_CP032229.1.cluster07	-176121	Desferrioxamine_B_biosynthetic_gene_cluster (100% of genes show similarity)
Streptomyces_subrutilus_10-1-1_GCF_001746425.1_ASM174642v1	WP_079154182.1	NZ_MEHK01000001.1.cluster011	-172217	Desferrioxamine_B_biosynthetic_gene_cluster (100% of genes show similarity)
Streptomyces_uncialis_DCA2648_GCF_001905345.1_ASM190534v1	WP_079184768.1	NZ_LFBV01000004.1.cluster026	-169613	No BGC identified
Streptomyces_cirratus_JCM_4738_GCA_014650775.1_ASM1465077v1	GHB42083.1	BMVP01000001.1.cluster01	-169151	Desferrioxamine_B_biosynthetic_gene_cluster (100% of genes show similarity)
Streptomyces_sp._SM18_GCA_002910775.2_ASM291077v2	AWL41480.1	CP029342.1.cluster020	-166071	No BGC identified
Streptomyces_kasugaensis_BCRC_12349_GCF_002261115.1_ASM226111v1	WP_094793854.1	NZ_NDXL01000002.1.cluster026	-163698	Salinomycin_biosynthetic_gene_cluster (6% of genes show similarity)
Streptomyces_griseoviridis_K61_GCF_005222485.1_ASM522248v1	WP_127179694.1	NZ_CP029078.1.cluster015	-163146	No BGC identified
Streptomyces_violaceoruber_S21_GCA_002082175.1_ASM208217v1	ARF65057.1	CP020570.1.cluster023	-162219	No BGC identified
Streptomyces_laurentii_ATCC_31255_GCA_002355495.1_ASM235549v1	BAU83647.1	AP017424.1.cluster010	-160617	Desferrioxamine_B_biosynthetic_gene_cluster (83% of genes show similarity)
Streptomyces_agglomeratus_6-3-2_GCF_001746415.1_ASM174641v1	WP_069926996.1	NZ_MEHJ01000001.1.cluster013	-160158	A-500359s_biosynthetic_gene_cluster (5% of genes show similarity)
Streptomyces_nodosus_ATCC_14899_GCF_008704995.1_ASM870499v1	WP_043440755.1	NZ_CP023747.1.cluster08	-155119	Desferrioxamine_B_biosynthetic_gene_cluster (100% of genes show similarity)
Streptomyces_globosus_LZH-48_GCF_003325375.1_ASM332537v1	WP_114057762.1	NZ_CP030862.1.cluster021	-154822	Desferrioxamine_B_biosynthetic_gene_cluster (100% of genes show similarity)
Streptomyces_haliclonae_DSM_41968_GCF_014204855.1_ASM1420485v1	WP_184773416.1	NZ_JACHME010000002.1.cluster03	-151699	SBI_06990_alpha_/_SBI_06989_beta_biosynthetic _gene_cluster (50% of genes show similarity)
Streptomyces_cacaoi_OABC16_GCF_008312845.1_ASM831284v1	WP_149562630.1	NZ_VSKT01000008.1.cluster039	-151428	Bottromycin_A2_biosynthetic_gene_cluster (45% of genes show similarity)
Streptomyces_fulvissimus_DSM_40593_GCA_000385945.1_ASM38594v1	AGK79717.1	CP005080.1.cluster019	-151337	Streptazone_E_biosynthetic_gene_cluster (83% of genes show similarity)
Streptomyces_fulvissimus_DSM_40593_GCA_000385945.1_ASM38594v1	AGK79717.1	CP005080.1.cluster019	-151337	Streptazone_E_biosynthetic_gene_cluster (83% of genes show similarity)
Streptomyces_lasalocidi_X-537_GCF_005280215.1_ASM528021v1	WP_137309350.1	NZ_SZNQ01000001.1.cluster013	-151272	Gamma-butyrolactone_biosynthetic_gene_cluster (100% of genes show similarity)
Streptomyces_nanshensis_SCSIO_M10372_GCF_001751305.1_ASM175130v1	WP_070205185.1	NZ_LJGZ01000114.1.cluster037	-146891	AmfS_biosynthetic_gene_cluster (100% of genes show similarity)
Streptomyces_viridosporus_ATCC_14672_GCF_000156435.1_ASM15643v1	WP_004993677.1	NZ_DS999641.1.cluster029	-145783	Esmeraldin_biosynthetic_gene_cluster (8% of genes show similarity)
Streptomyces_alboflavus_MDJK44_GCF_002189675.2_ASM218967v2	WP_087886799.1	NZ_CP021748.1.cluster021	-145278	ECO-02301_biosynthetic_gene_cluster (53% of genes show similarity)
Streptomyces_globisporus_C-1027_GCA_000261345.2_ASM26134v2	ALU96947.1	CP013738.1.cluster020	-144972	No BGC identified
Streptomyces_globisporus_C-1027_GCA_000261345.2_ASM26134v2	ALU96947.1	CP013738.1.cluster020	-144972	No BGC identified
Streptomyces_agglomeratus_6-3-2_GCF_001746415.1_ASM174641v1	WP_069935652.1	NZ_MEHJ01000001.1.cluster024	-142416	No BGC identified
Streptomyces_sviceus_ATCC_29083_GCA_000154965.1_ASM15496v1	EDY55495.1	CM000951.1.cluster018	-141274	Medermycin_biosynthetic_gene_cluster (13% of genes show similarity)
Streptomyces_actuosus_ATCC_25421_GCF_003208035.1_ASM320803v1	WP_110632430.1	NZ_CP029788.1.cluster018	-136412	Gamma-butyrolactone_biosynthetic_gene_cluster (100% of genes show similarity)
Streptomyces_rapamycinicus_DSM_41530_GCF_014205315.1_ASM1420531v1	WP_020870849.1	NZ_JACHNG010000001.1.cluster025	-131201	7-prenylisatin_biosynthetic_gene_cluster (40% of genes show similarity)
Streptomyces_badius_SF7B6_GCA_003263885.1_ASM326388v1	RAN19298.1	LWMP01000001.1.cluster015	-127689	No BGC identified
Streptomyces_griseus_S4-7_GCA_000932225.2_ASM93222v2	PPA41989.1	JYBE02000001.1.cluster015	-127687	No BGC identified
Streptomyces_geysiriensis_JCM_4962_GCA_014651095.1_ASM1465109v1	GGY84382.1	BMWF01000010.1.cluster014	-126783	No BGC identified
Streptomyces_lincolnensis_NRRL_2936_GCF_001685355.1_ASM168535v1	WP_067442261.1	NZ_CP016438.1.cluster022	-126712	Stenothricin_biosynthetic_gene_cluster (13% of genes show similarity)
Streptomyces_chartreusis_ATCC_14922_GCF_008704715.1_ASM870471v1	WP_150498676.1	NZ_CP023689.1.cluster08	-125958	Nystatin_biosynthetic_gene_cluster (45% of genes show similarity)
Streptomyces_bottropensis_ATCC_25435_GCA_000340335.2_ASM34033v2	EMF50676.1	KB405098.1.cluster02	-125497	Bottromycin_A2_biosynthetic_gene_cluster (75% of genes show similarity)
Streptomyces_fulvissimus_DSM_40593_GCA_000385945.1_ASM38594v1	AGK77548.1	CP005080.1.cluster014	-124579	Bottromycin_A2_biosynthetic_gene_cluster (39% of genes show similarity)
Streptomyces_cacaoi_OABC16_GCF_008312845.1_ASM831284v1	WP_149562581.1	NZ_VSKT01000008.1.cluster038	-121912	Desotamide_biosynthetic_gene_cluster (27% of genes show similarity)
Streptomyces_tsukubensis_AT3_GCF_009296025.1_ASM929602v1	WP_077973603.1	NZ_CP045178.1.cluster015	-120632	No BGC identified
Streptomyces_violaceochromogenes_JCM_4530_GCA_014650235.1_ASM1465023v1	GHC46934.1	BMUO01000001.1.cluster01	-120504	Caprazamycin_biosynthetic_gene_cluster (85% of genes show similarity)
Streptomyces_coelicolor_A3_2_GCA_000203835.1_ASM20383v1	CAB36600.1	AL645882.2.cluster017	-120163	No BGC identified
Streptomyces_iakyrus_NRRL_ISP-5482_GCF_000717055.1_ASM71705v1	WP_033308653.1	NZ_JNXI01000007.1.cluster012	-118118	Caprazamycin_biosynthetic_gene_cluster (100% of genes show similarity)
Streptomyces_tsukubensis_AT3_GCF_009296025.1_ASM929602v1	WP_077973784.1	NZ_CP045178.1.cluster014	-117205	Ochronotic_pigment_biosynthetic_gene_cluster (75% of genes show similarity)
Streptomyces_variegatus_NRRL_B-16380_GCA_000955965.1_ASM95596v1	KJK40655.1	JYJH01000003.1.cluster012	-116707	Caprazamycin_biosynthetic_gene_cluster (85% of genes show similarity)
Streptomyces_bungoensis_DSM_41781_GCF_001514215.1_ASM151421v1	WP_061915235.1	NZ_KQ948851.1.cluster04	-116536	No BGC identified
Streptomyces_cyaneofuscatus_NRRL_B-2570_GCF_000718135.1_ASM71813v1	WP_030561355.1	NZ_JOEM01000001.1.cluster01	-115870	AmfS_biosynthetic_gene_cluster (100% of genes show similarity)
Streptomyces_sp._QMT-12_GCA_011694815.1_ASM1169481v1	QIQ01972.1	CP050177.1.cluster09	-115613	Hedamycin_biosynthetic_gene_cluster (90% of genes show similarity)
Embleya_scabrispora_NF3_GCF_002024165.1_SSNF3.0	WP_078982236.1	NZ_MWQN01000004.1.cluster043	-114382	Streptomycin_biosynthetic_gene_cluster (2% of genes show similarity)
Streptomyces_longwoodensis_DSM_41677_GCF_001514125.1_ASM151412v1	WP_067229695.1	NZ_KQ948550.1.cluster08	-112591	Gamma-butyrolactone_biosynthetic_gene_cluster (100% of genes show similarity)
Streptomyces_scopuliridis_NRRL_B-24574_GCF_000718095.1_ASM71809v1	WP_030352155.1	NZ_JOEI01000010.1.cluster014	-111185	Griseoviridin_/_viridogrisein_biosynthetic_ge ne_cluster (8% of genes show similarity)
Streptomyces_albospinus_JCM_3399_GCA_014648695.1_ASM1464869v1	GGU72043.1	BMRP01000014.1.cluster016	-109658	Salinomycin_biosynthetic_gene_cluster (6% of genes show similarity)
Streptomyces_antibioticus_DSM_41481_GCF_002019855.1_ASM201985v1	WP_078635558.1	NZ_CM007717.1.cluster017	-108470	Gamma-butyrolactone_biosynthetic_gene_cluster (100% of genes show similarity)
Streptomyces_lasiicapitis_CGMCC_4.7349_GCA_014646335.1_ASM1464633v1	GGO52671.1	BMNG01000013.1.cluster031	-107602	Melanin_biosynthetic_gene_cluster (28% of genes show similarity)
Streptomyces_yangpuensis_fd2-tb_GCF_001005295.1_ASM100529v1	WP_046779807.1	NZ_LBMK01000007.1.cluster024	-107023	No BGC identified
Streptomyces_sp._CFMR-7_GCA_001278095.1_ASM127809v1	ALC27795.1	CP011522.1.cluster018	-105792	AmfS_biosynthetic_gene_cluster (100% of genes show similarity)
Streptomyces_yanglinensis_CGMCC_4.2023_GCF_900107965.1_IMG-taxon_2667527441	WP_103885664.1	NZ_FNVU01000004.1.cluster027	-104963	No BGC identified
Streptomyces_sp._CMB-StM0423_GCA_002847285.1_ASM284728v1	AUH40702.1	CP025407.1.cluster010	-104956	Merochlorin_biosynthetic_gene_cluster (26% of genes show similarity)
Streptomyces_curacoi_DSM_40107_GCF_001513975.1_ASM151397v1	WP_062149862.1	NZ_KQ947987.1.cluster012	-104083	Labyrinthopeptin_A1,A3_/_labyrinthopeptin_A2_ biosynthetic_gene (40% of genes show similarity)
Streptomyces_californicus_NRRL_2423_GCF_000717665.1_ASM71766v1	WP_030339615.1	NZ_JOAC01000002.1.cluster03	-101087	Mitomycin_biosynthetic_gene_cluster (16% of genes show similarity)
Streptomyces_violaceusniger_Tu_4113_GCF_000147815.2_ASM14781v3	WP_014061175.1	NC_015957.1.cluster038	-100110	Ochronotic_pigment_biosynthetic_gene_cluster (75% of genes show similarity)
Streptomyces_paradoxus_DSM_43350_GCF_014202475.1_ASM1420247v1	WP_184565931.1	NZ_JACHGV010000013.1.cluster024	-99623	Caprazamycin_biosynthetic_gene_cluster (100% of genes show similarity)
Streptomyces_atratus_SCSIO_ZH16_GCA_003330865.1_ASM333086v1	AXE79920.1	CP027306.1.cluster013	-98723	Skyllamycin_biosynthetic_gene_cluster (46% of genes show similarity)
Streptomyces_toyocaensis_NRRL_15009_GCF_000725125.1_ASM72512v1	WP_037926092.1	NZ_JFCB01000001.1.cluster02	-98258	No BGC identified
Streptomyces_bungoensis_DSM_41781_GCF_001514215.1_ASM151421v1	WP_061926344.1	NZ_KQ948863.1.cluster021	-97461	No BGC identified
Streptomyces atratus AXE79920.1	AXE79920.1	CP027306.1	-95000	Atrutamycin (97% if genes show similarity)
Streptomyces sp. RLB1-9 (QDO04982.1)	QDO04982.1	CP041654.1	-95000	lactonamycin (8% of genes show similarity)
Streptomyces_lincolnensis_NRRL_2936_GCF_001685355.1_ASM168535v1	WP_067443128.1	NZ_CP016438.1.cluster027	-89084	Meilingmycin_biosynthetic_gene_cluster (5% of genes show similarity)
Streptomyces_paucisporeus_CGMCC_4.2025_GCF_900142575.1_IMG-taxon_2667527448	WP_073497493.1	NZ_FRBI01000006.1.cluster017	-88834	No BGC identified
Streptomyces_anulatus_ATCC_11523_GCF_001434355.1_ASM143435v1	WP_159103729.1	NZ_CM003601.1.cluster034	-88777	Daptomycin_biosynthetic_gene_cluster (7% of genes show similarity)
Streptomyces_scopuliridis_NRRL_B-24574_GCF_000718095.1_ASM71809v1	WP_030352136.1	NZ_JOEI01000010.1.cluster014	-88129	Griseoviridin_/_viridogrisein_biosynthetic_ge ne_cluster (8% of genes show similarity)
Streptomyces_subrutilus_10-1-1_GCF_001746425.1_ASM174642v1	WP_069918710.1	NZ_MEHK01000001.1.cluster07	-87787	SapB_biosynthetic_gene_cluster (100% of genes show similarity)
Streptomyces_peucetius_ATCC_27952_GCA_002777535.1_ASM277753v1	ATW49052.1	CP022438.1.cluster010	-85559	No BGC identified
Streptomyces_griseocarneus_132_GCF_003674045.1_ASM367404v1	WP_121800792.1	NZ_PENC01000009.1.cluster051	-83251	No BGC identified
Streptomyces_narbonensis_JCM_4147_GCA_014649015.1_ASM1464901v1	GGV92986.1	BMSF01000001.1.cluster01	-82004	Desferrioxamine_B_biosynthetic_gene_cluster (100% of genes show similarity)
Streptomyces_indicus_CGMCC_4.5727_GCF_900100315.1_IMG-taxon_2675903130	WP_093607154.1	NZ_FNFF01000001.1.cluster013	-77904	Hopene_biosynthetic_gene_cluster (84% of genes show similarity)
Streptomyces_melanosporofaciens_DSM_40318_GCF_900105695.1_IMG-taxon_2634166371	WP_093462292.1	NZ_FNST01000002.1.cluster08	-77688	Ochronotic_pigment_biosynthetic_gene_cluster (75% of genes show similarity)
Streptomyces_lincolnensis_NRRL_2936_GCF_001685355.1_ASM168535v1	WP_067431814.1	NZ_CP016438.1.cluster011	-77025	No BGC identified
Streptomyces_autolyticus_CGMCC0516_GCF_001983975.1_ASM198397v1	WP_079257876.1	NZ_CP019458.1.cluster024	-75147	Ochronotic_pigment_biosynthetic_gene_cluster (75% of genes show similarity)
Streptomyces_malaysiensis_DSM_4137_GCA_002591335.1_ASM259133v1	ATL83332.1	CP023992.1.cluster019	-74596	Istamycin_biosynthetic_gene_cluster (2% of genes show similarity)
Streptomyces_longwoodensis_DSM_41677_GCF_001514125.1_ASM151412v1	WP_067241802.1	NZ_KQ948566.1.cluster031	-73327	Daptomycin_biosynthetic_gene_cluster (4% of genes show similarity)
Streptomyces_xiamenensis_318_GCF_000993785.3_ASM99378v3	WP_030731422.1	NZ_CP009922.3.cluster016	-71764	Lorneic_acid_A_biosynthetic_gene_cluster (14% of genes show similarity)
Streptomyces_flavochromogenes_NRRL_B-2684_GCF_000717595.1_ASM71759v1	WP_037638726.1	NZ_JNZO01000016.1.cluster017	-69453	Fostriecin_biosynthetic_gene_cluster (14% of genes show similarity)
Streptomyces_olivochromogenes_DSM_40451_GCF_001514115.1_ASM151411v1	WP_067370920.1	NZ_KQ948457.1.cluster010	-65547	Friulimicin_biosynthetic_gene_cluster (24% of genes show similarity)
Streptomyces_caatingaensis_CMAA_1322_GCF_001187435.1_ASM118743v1	WP_049716561.1	NZ_LFXA01000009.1.cluster020	-60128	Fluostatin_biosynthetic_gene_cluster (3% of genes show similarity)
Streptomyces_kasugaensis_BCRC_12349_GCF_002261115.1_ASM226111v1	WP_094794823.1	NZ_NDXL01000003.1.cluster032	-59399	No BGC identified
Streptomyces_coelicolor_A3_2_GCA_000203835.1_ASM20383v1	CAB90887.1	AL645882.2.cluster026	-56636	Ravidomycin_biosynthetic_gene_cluster (5% of genes show similarity)
Streptomyces_viridochromogenes_NRRL_3414_GCA_001047325.1_ASM104732v1	KMS76377.1	LFNT01000004.1.cluster02	-55445	Napsamycin_biosynthetic_gene_cluster (82% of genes show similarity)
Streptomyces_sp._Tue6075_GCA_001931635.1_ASM193163v1	APS18376.1	CP010833.1.cluster06	-54955	2-methylisoborneol_biosynthetic_gene_cluster (100% of genes show similarity)
Streptomyces_longisporoflavus_JCM_4396_GCA_014649775.1_ASM1464977v1	GGV24900.1	BMTR01000001.1.cluster05	-54619	Isorenieratene_biosynthetic_gene_cluster (85% of genes show similarity)
Streptomyces_aidingensis_CGMCC_4.5739_GCF_900112355.1_IMG-taxon_2675903061	WP_093838004.1	NZ_FOLM01000003.1.cluster015	-53562	No BGC identified
Streptomyces_olivaceus_KLBMP_5084_GCF_001767375.1_ASM176737v1	WP_070390097.1	NZ_CP016795.1.cluster033	-52770	Versipelostatin_biosynthetic_gene_cluster (20% of genes show similarity)
Streptomyces_roseus_ATCC_31245_GCF_001044425.1_ASM104442v1	WP_048478344.1	NZ_LFML01000085.1.cluster024	-51815	Dynemicin_biosynthetic_gene_cluster (3% of genes show similarity)
Streptomyces_nigra_452_GCF_003074055.1_ASM307405v1	WP_108707188.1	NZ_CP029043.1.cluster07	-50582	Kinamycin_biosynthetic_gene_cluster (45% of genes show similarity)
Streptomyces_xanthophaeus_NRRL_B-3004_GCF_000725725.1_Doro.v1.0	WP_031153096.1	NZ_JNZH01000007.1.cluster010	-48381	No BGC identified
Streptomyces_indicus_CGMCC_4.5727_GCF_900100315.1_IMG-taxon_2675903130	WP_093610377.1	NZ_FNFF01000005.1.cluster06	-48376	Flaviolin_biosynthetic_gene_cluster (75% of genes show similarity)
Streptomyces_violarus_JCM_4534_GCF_014650255.1_ASM1465025v1	WP_184590940.1	NZ_BMUP01000003.1.cluster016	-47929	No BGC identified
Streptomyces_violaceochromogenes_JCM_4530_GCA_014650235.1_ASM1465023v1	GHC52888.1	BMUO01000001.1.cluster05	-47014	Lividomycin_biosynthetic_gene_cluster (6% of genes show similarity)
Streptomyces_lividans_TK24_GCA_000739105.1_ASM73910v1	AIJ13638.1	CP009124.1.cluster016	-46943	Actinorhodin_biosynthetic_gene_cluster (100% of genes show similarity)
Streptomyces_lividans_TK24_GCA_000739105.1_ASM73910v1	AIJ13638.1	CP009124.1.cluster016	-46943	Actinorhodin_biosynthetic_gene_cluster (100% of genes show similarity)
Streptomyces_zagrosensis_CECT_8305_GCF_014203645.1_ASM1420364v1	WP_184571561.1	NZ_JACHJL010000004.1.cluster07	-45783	Arylomycin_biosynthetic_gene_cluster (33% of genes show similarity)
Streptomyces_incarnatus_NRRL_8089_GCA_001027185.1_ASM102718v1	AKJ09880.1	CP011497.1.cluster05	-45707	Grincamycin_biosynthetic_gene_cluster (5% of genes show similarity)
Streptomyces_showdoensis_ATCC_15227_GCF_001008345.1_ASM100834v1	WP_046908050.1	NZ_LAQS01000018.1.cluster018	-45583	Pristinamycin_biosynthetic_gene_cluster (23% of genes show similarity)
Streptomyces_bingchenggensis_BCW-1_GCF_000092385.1_ASM9238v1	WP_014181316.1	NC_016582.1.cluster014	-45164	Kinamycin_biosynthetic_gene_cluster (5% of genes show similarity)
Streptomyces_cinnamoneus_DSM_41675_GCF_002939475.1_ASM293947v1	WP_099198014.1	NZ_PKFQ01000001.1.cluster03	-40893	Thiotetronate_Tu_3010_biosynthetic_gene_clust er (5% of genes show similarity)
Streptomyces_violaceoruber_NRRL_S-981_GCF_000720805.1_ASM72080v1	WP_030938738.1	NZ_JODI01000033.1.cluster017	-39484	Grincamycin_biosynthetic_gene_cluster (8% of genes show similarity)
Streptomyces_gelaticus_JCM_4376_GCA_014649535.1_ASM1464953v1	GGV83310.1	BMTF01000007.1.cluster09	-37505	Coelichelin_biosynthetic_gene_cluster (100% of genes show similarity)
Streptomyces_argenteolus_3259_GCF_007829855.1_ASM782985v1	WP_145803637.1	NZ_VIWQ01000002.1.cluster05	-37344	No BGC identified
Streptomyces_griseoviridis_F1-27_GCA_003994395.1_ASM399439v1	AZS84226.1	CP034687.1.cluster011	-36870	Fluostatin_biosynthetic_gene_cluster (3% of genes show similarity)
Streptomyces_barkulensis_RC_1831_GCF_002811705.1_ASM281170v2	WP_101254596.1	NZ_PDKQ02000012.1.cluster05	-36587	Rubradirin_biosynthetic_gene_cluster (5% of genes show similarity)
Streptomyces_xanthochromogenes_JCM_4612_GCA_014650455.1_ASM1465045v1	GHB72193.1	BMUZ01000016.1.cluster030	-36571	Lasalocid_biosynthetic_gene_cluster (3% of genes show similarity)
Streptomyces_triticiradicis_NEAU-H2_GCF_008868685.1_ASM886868v1	WP_151471974.1	NZ_WBKG01000024.1.cluster013	-36303	No BGC identified
Streptomyces_griseorubiginosus_SAI-142_GCF_003752655.1_ASM375265v1	WP_123763916.1	NZ_RJKZ01000001.1.cluster020	-35683	Dynemicin_biosynthetic_gene_cluster (3% of genes show similarity)
Streptomyces_populi_A249_GCF_002911015.1_ASM291101v1	WP_103548444.1	NZ_KZ626847.1.cluster07	-34200	Thiocoraline_biosynthetic_gene_cluster (15% of genes show similarity)
Streptomyces_sp._QHH-9511_GCA_009789635.1_ASM978963v1	QGZ50714.1	CP046905.1.cluster012	-33402	Istamycin_biosynthetic_gene_cluster (8% of genes show similarity)
Streptomyces_wuyuanensis_CGMCC_4.7042_GCF_900103455.1_IMG-taxon_2675903062	WP_093652066.1	NZ_FNHI01000001.1.cluster013	-32841	Carotenoid_biosynthetic_gene_cluster (72% of genes show similarity)
Streptomyces_glaucescens_GLA.O_GCF_000761215.1_ASM76121v1	WP_043504959.1	NZ_CP009438.1.cluster018	-32424	Tetracenomycin_biosynthetic_gene_cluster (100% of genes show similarity)
Streptomyces_iakyrus_NRRL_ISP-5482_GCF_000717055.1_ASM71705v1	WP_033311215.1	NZ_JNXI01000016.1.cluster020	-32058	Isorenieratene_biosynthetic_gene_cluster (100% of genes show similarity)
Streptomyces_ipomoeae_B12321_GCF_006547165.1_ASM654716v1	WP_141574687.1	NZ_SPBA01000153.1.cluster06	-32041	Grincamycin_biosynthetic_gene_cluster (5% of genes show similarity)
Streptomyces_virginiae_NRRL_B-1447_GCF_001270565.1_ASM127056v1	WP_053167470.1	NZ_LGUV01000001.1.cluster01	-31465	Echosides_biosynthetic_gene_cluster (11% of genes show similarity)
Streptomyces_violaceochromogenes_JCM_4530_GCA_014650235.1_ASM1465023v1	GHC67238.1	BMUO01000003.1.cluster013	-31294	Isorenieratene_biosynthetic_gene_cluster (100% of genes show similarity)
Streptomyces_avicenniae_NRRL_B-24776_GCF_000719135.1_ASM71913v1	WP_052851430.1	NZ_JOEK01000012.1.cluster013	-30902	Hygromycin_B_biosynthetic_gene_cluster (12% of genes show similarity)
Streptomyces_silvensis_ATCC_53525_GCF_001482415.1_ASM148241v1	WP_058849270.1	NZ_LOCL01000038.1.cluster027	-29904	Polyoxypeptin_biosynthetic_gene_cluster (16% of genes show similarity)
Streptomyces_viridochromogenes_NRRL_3414_GCA_001047325.1_ASM104732v1	KMS72956.1	LFNT01000023.1.cluster05	-29314	No BGC identified
Streptomyces_parvulus_2297_GCF_003344905.1_ASM334490v1	WP_114526975.1	NZ_QQBH01000001.1.cluster01	-29295	No BGC identified
Streptomyces_megasporus_NRRL_B-16372_GCF_000718985.1_ASM71898v1	WP_031510761.1	NZ_JODL01000030.1.cluster019	-29276	Colabomycin_biosynthetic_gene_cluster (6% of genes show similarity)
Streptomyces_costaricanus_DSM_41827_GCF_014138855.1_ASM1413885v1	WP_182775838.1	NZ_JACJIJ010000002.1.cluster013	-28891	No BGC identified
Streptomyces_xylophagus_NRRL_B-12029_GCF_000716435.1_ASM71643v1	WP_043678911.1	NZ_JNWO01000016.1.cluster025	-27778	Grincamycin_biosynthetic_gene_cluster (5% of genes show similarity)
Streptomyces_phaeoluteigriseus_DSM_41896_GCF_001896135.2_ASM189613v2	WP_094103568.1	NZ_MPOH02000016.1.cluster010	-27280	Grincamycin_biosynthetic_gene_cluster (5% of genes show similarity)
Streptomyces_flaveolus_JCM_4032_GCA_014648815.1_ASM1464881v1	GGQ78826.1	BMRV01000010.1.cluster015	-26111	No BGC identified
Streptomyces_sp._CdTB01_GCA_001484565.1_ASM148456v1	ALV38502.1	CP013743.1.cluster09	-26009	Grincamycin_biosynthetic_gene_cluster (8% of genes show similarity)
Streptomyces_lanatus_JCM_4588_GCA_014655715.1_ASM1465571v1	GHG88288.1	BNBM01000001.1.cluster02	-25904	Grincamycin_biosynthetic_gene_cluster (8% of genes show similarity)
Streptomyces_violarus_JCM_4534_GCF_014650255.1_ASM1465025v1	WP_184588859.1	NZ_BMUP01000001.1.cluster07	-25612	Grincamycin_biosynthetic_gene_cluster (5% of genes show similarity)
Streptomyces_tirandamycinicus_HNM0039_GCA_003097515.1_ASM309751v1	AWI29091.1	CP029188.1.cluster08	-25557	No BGC identified
Streptomyces_zinciresistens_K42_GCF_000225525.1_ASM22552v1	WP_007494587.1	NZ_AGBF01000027.1.cluster023	-24279	Grincamycin_biosynthetic_gene_cluster (8% of genes show similarity)
Streptomyces_filamentosus_ATCC_23958_GCA_008634015.1_ASM863401v1	KAA6211895.1	PDCL01000002.1.cluster017	-23972	Isorenieratene_biosynthetic_gene_cluster (100% of genes show similarity)
Streptomyces_filamentosus_ATCC_23958_GCA_008634015.1_ASM863401v1	KAA6211895.1	PDCL01000002.1.cluster017	-23972	Isorenieratene_biosynthetic_gene_cluster (100% of genes show similarity)
Streptomyces_lateritius_JCM_4389_GCA_014649715.1_ASM1464971v1	GGT83179.1	BMTO01000006.1.cluster09	-23864	Azinomycin_B_biosynthetic_gene_cluster (19% of genes show similarity)
Streptomyces_galbus_KCCM_41354_GCF_000772895.1_ASM77289v1	WP_033530036.1	NZ_JRHJ01000069.1.cluster022	-23780	No BGC identified
Streptomyces_autolyticus_CGMCC0516_GCF_001983975.1_ASM198397v1	WP_079256125.1	NZ_CP019458.1.cluster04	-23230	Echosides_biosynthetic_gene_cluster (11% of genes show similarity)
Streptomyces_avermitilis_MA-4680_GCA_000009765.2_ASM976v2	BAC70950.1	BA000030.4.cluster023	-23053	Naphthomycin_biosynthetic_gene_cluster (9% of genes show similarity)
Streptomyces_tsukubensis_NRRL_18488_GCA_003932715.1_ASM393271v1	AZK97317.1	CP020700.1.cluster026	-23022	No BGC identified
Streptomyces_pristinaespiralis_PR11_GCF_014070435.1_ASM1407043v1	WP_053556973.1	NZ_CP059696.1.cluster09	-22665	Melanin_biosynthetic_gene_cluster (100% of genes show similarity)
Streptomyces_coelicoflavus_NBRC_15399_GCF_003112555.1_ASM311255v1	WP_108987733.1	NZ_BEWB01000004.1.cluster09	-22165	Kanamycin_biosynthetic_gene_cluster (2% of genes show similarity)
Streptomyces_phaeofaciens_JCM_4125_GCA_014648915.1_ASM1464891v1	GGT58932.1	BMSA01000011.1.cluster017	-20910	Grincamycin_biosynthetic_gene_cluster (8% of genes show similarity)
Streptomyces_sp._SSL-25_GCA_007856155.1_ASM785615v1	QDY79698.1	CP042266.1.cluster020	-20303	No BGC identified
Streptomyces_cinereoruber_ATCC_19740_GCA_009299385.1_ASM929938v1	QEV35163.1	CP023693.1.cluster013	-20218	No BGC identified
Streptomyces_rimosus_R6-500_GCA_000707925.2_ASM70792v2	QGY69115.1	CP045803.1.cluster034	-20166	Paromomycin_biosynthetic_gene_cluster (7% of genes show similarity)
Streptomyces_lomondensis_JCM_4866_GCA_014651035.1_ASM1465103v1	GGW88803.1	BMWC01000002.1.cluster08	-19833	R1128_biosynthetic_gene_cluster (21% of genes show similarity)
Streptomyces_curacoi_DSM_40107_GCF_001513975.1_ASM151397v1	WP_107117034.1	NZ_KQ947988.1.cluster014	-17708	Avilamycin_A_biosynthetic_gene_cluster (82% of genes show similarity)
Streptomyces_natalensis_ATCC_27448_GCF_000935125.1_SNA_1.0	WP_030068704.1	NZ_JRKI01000026.1.cluster014	-17653	SW-163_biosynthetic_gene_cluster (28% of genes show similarity)
Streptomyces_violaceoruber_NRRL_S-981_GCF_000720805.1_ASM72080v1	WP_030932136.1	NZ_JODI01000009.1.cluster05	-16734	Actinorhodin_biosynthetic_gene_cluster (100% of genes show similarity)
Streptomyces_aurantiogriseus_JCM_4346_GCA_014649375.1_ASM1464937v1	GGR41981.1	BMSX01000019.1.cluster024	-15961	Marineosin_biosynthetic_gene_cluster (86% of genes show similarity)
Streptomyces_griseoflavus_Tu4000_GCF_000158975.1_ASM15897v1	WP_106429016.1	NZ_GG657758.1.cluster05	-15156	Diazepinomicin_biosynthetic_gene_cluster (57% of genes show similarity)
Streptomyces_xiamenensis_318_GCF_000993785.3_ASM99378v3	WP_046723549.1	NZ_CP009922.3.cluster05	-15070	No BGC identified
Streptomyces_griseoviridis_K61_GCF_005222485.1_ASM522248v1	WP_127177133.1	NZ_CP029078.1.cluster022	-14146	LL-D49194α1 (LLD)_biosynthetic_gene_cluster (34% of genes show similarity)
Streptomyces_paucisporeus_CGMCC_4.2025_GCF_900142575.1_IMG-taxon_2667527448	WP_073500270.1	NZ_FRBI01000012.1.cluster07	-13798	Meilingmycin_biosynthetic_gene_cluster (3% of genes show similarity)
Streptomyces_cyaneus_CGMCC_4.1671_GCF_004028635.1_ASM402863v1	WP_164905100.1	NZ_RQJW01000022.1.cluster033	-13652	Tautomycin_biosynthetic_gene_cluster (6% of genes show similarity)
Streptomyces_uncialis_DCA2648_GCF_001905345.1_ASM190534v1	WP_073792593.1	NZ_LFBV01000007.1.cluster031	-12261	vazabitide A (4% of genes show similarity)
Streptomyces_clavifer_JCM_5059_GCA_014651175.1_ASM1465117v1	GHB28287.1	BMWJ01000020.1.cluster024	-10915	Herbimycin_biosynthetic_gene_cluster (10% of genes show similarity)
Streptomyces_cinereoruber_ATCC_19740_GCF_009299385.1_ASM929938v1	WP_152370881.1	NZ_CP023693.1.cluster013	-10109	ficellomycin (3% of genes show similarity)
Streptomyces_griseosporeus_JCM_4766_GCA_014656055.1_ASM1465605v1	GHF46345.1	BNBR01000001.1.cluster07	-9574	Grincamycin_biosynthetic_gene_cluster (8% of genes show similarity)
Streptomyces_caniferus_NBRC_15389_GCF_009811555.1_ASM981155v1	WP_159474018.1	NZ_BLIN01000003.1.cluster014	-9498	LL-D49194α1 (LLD) (35% of genes show similarity)
Streptomyces_sp._WAC_06738_GCA_003945505.1_ASM394550v1	AZM46682.1	CP029618.1.cluster07	-9355	Nataxazole_biosynthetic_gene_cluster (7% of genes show similarity)
Streptomyces_formicae_KY5_GCF_002556545.1_ASM255654v1	WP_098240657.1	NZ_CP022685.1.cluster05	-8249	Daptomycin_biosynthetic_gene_cluster (17% of genes show similarity)
Streptomyces_varsoviensis_NRRL_ISP-5346_GCF_000718635.1_ASM71863v1	WP_030889391.1	NZ_JOBF01000018.1.cluster019	-7770	ectoine (100% of genes show similarity)
Streptomyces_bicolor_NRRL_B-5348_GCF_000719285.1_ASM71928v1	WP_031475418.1	NZ_JOFS01000001.1.cluster01	-5130	Grincamycin_biosynthetic_gene_cluster (8% of genes show similarity)
Streptomyces_globosus_LZH-48_GCF_003325375.1_ASM332537v1	WP_114054854.1	NZ_CP030862.1.cluster06	-4770	No BGC identified
Streptomyces_bungoensis_DSM_41781_GCF_001514215.1_ASM151421v1	WP_061926103.1	NZ_KQ948863.1.cluster020	-4255	Zorbamycin_biosynthetic_gene_cluster (4% of genes show similarity)
Streptomyces_caniferus_NBRC_15389_GCF_009811555.1_ASM981155v1	WP_159474002.1	NZ_BLIN01000003.1.cluster014	-3473	Granaticin_biosynthetic_gene_cluster (24% of genes show similarity)
Streptomyces_badius_SF7B6_GCA_003263885.1_ASM326388v1	RAN17569.1	LWMP01000001.1.cluster012	-2818	Enduracidin_biosynthetic_gene_cluster (8% of genes show similarity)
Streptomyces_griseus_S4-7_GCA_000932225.2_ASM93222v2	PPA40213.1	JYBE02000001.1.cluster012	-2818	Enduracidin_biosynthetic_gene_cluster (8% of genes show similarity)
Streptomyces_collinus_Tu_365_GCF_000444875.1_ASM44487v1	WP_020937464.1	NC_021985.1.cluster032	-2215	Streptocollin_biosynthetic_gene_cluster (100% of genes show similarity)
Streptomyces_sp._Tue6075_GCA_001931635.1_ASM193163v1	APS19492.1	CP010833.1.cluster013	-2123	Enduracidin_biosynthetic_gene_cluster (8% of genes show similarity)
Streptomyces_violascens_JCM_4424_GCA_014649955.1_ASM1464995v1	GGU18793.1	BMUA01000011.1.cluster018	-1629	A201A_biosynthetic_gene_cluster (6% of genes show similarity)
Streptomyces_abyssomicinicus_CHI39_GCF_008974245.1_ASM897424v1	WP_164540990.1	NZ_BBZI01000014.1.cluster020	-603	No BGC identified
Streptomyces_alboflavus_MDJK44_GCA_002189675.2_ASM218967v2	ARX89312.1	CP021748.1.cluster026	-575	Toyocamycin_biosynthetic_gene_cluster (40% of genes show similarity)
Streptomyces_netropsis__GCF_900290435.1_S2	WP_130879439.1	NZ_OKRJ01000015.1.cluster017	-450	Guadinomine_biosynthetic_gene_cluster (7% of genes show similarity)
Streptomyces_rimosus_R6-500_GCA_000707925.2_ASM70792v2	QGY71233.1	CP045803.1.cluster04	-217	Mannopeptimycin_biosynthetic_gene_cluster (22% of genes show similarity)
Streptomyces_rubidus_CGMCC_4.2026_GCF_900110255.1_IMG-taxon_2671180039	WP_075018101.1	NZ_FODD01000047.1.cluster017	-4	Hopene_biosynthetic_gene_cluster (69% of genes show similarity)
Streptomyces_agglomeratus_6-3-2_GCF_001746415.1_ASM174641v1	WP_069933964.1	NZ_MEHJ01000001.1.cluster09	0	Meilingmycin_biosynthetic_gene_cluster (3% of genes show similarity)
Streptomyces_angustmyceticus_NBRC_3934_GCF_009176265.1_ASM917626v1	WP_086720958.1	NZ_BLAG01000004.1.cluster01	0	LL-D49194α1 (LLD) (35% of genes show similarity)
Streptomyces_armeniacus_ATCC_15676_GCA_003355155.1_ASM335515v1	AXK35456.1	CP031320.1.cluster023	0	Pyralomicin_biosynthetic_gene_cluster (18% of genes show similarity)
Streptomyces_aurantiacus_JA_4570_GCF_000414115.1_STRAU	WP_037658687.1	NZ_AOPZ01000078.1.cluster018	0	Oxazolomycin_biosynthetic_gene_cluster (9% of genes show similarity)
Streptomyces_barkulensis_RC_1831_GCF_002811705.1_ASM281170v2	WP_101258522.1	NZ_PDKQ02000028.1.cluster013	0	Rabelomycin_biosynthetic_gene_cluster (27% of genes show similarity)
Streptomyces_bobili_NRRL_B-1338_GCF_002154575.1_ASM215457v1	WP_086767611.1	NZ_MUBA01000085.1.cluster036	0	LL-D49194α1 (LLD) (71% of genes show similarity)
Streptomyces_caeruleatus_NRRL_B-24802_GCF_001514235.1_ASM151423v1	WP_062716690.1	NZ_KQ948924.1.cluster03	0	Daptomycin_biosynthetic_gene_cluster (3% of genes show similarity)
Streptomyces_candidus_JCM_4629_GCF_014655855.1_ASM1465585v1	WP_185031354.1	NZ_BNBN01000010.1.cluster017	0	LL-D49194α1 (LLD) (39% of genes show similarity)
Streptomyces_candidus_JCM_4629_GCF_014655855.1_ASM1465585v1	WP_185031360.1	NZ_BNBN01000010.1.cluster017	0	LL-D49194α1 (LLD) (39% of genes show similarity)
Streptomyces_caniferus_NBRC_15389_GCF_009811555.1_ASM981155v1	WP_159475850.1	NZ_BLIN01000003.1.cluster014	0	LL-D49194α1 (LLD) (35% of genes show similarity)
Streptomyces_chartreusis_ATCC_14922_GCF_008704715.1_ASM870471v1	WP_150499220.1	NZ_CP023689.1.cluster011	0	Herboxidiene_biosynthetic_gene_cluster (7% of genes show similarity)
Streptomyces_chilikensis_RC_1830_GCF_001642695.1_ASM164269v2	WP_166020931.1	NZ_LWCC02000005.1.cluster017	0	Antimycin_biosynthetic_gene_cluster (26% of genes show similarity)
Streptomyces_corynorhini_AC230_GCF_003346515.1_ASM334651v1	WP_114626433.1	NZ_QQNA01000246.1.cluster020	0	Hedamycin (6% of genes show similarity)
Streptomyces_davaonensis_JCM_4913_GCF_000349325.1_ASM34932v1	WP_015656894.1	NC_020504.1.cluster012	0	Stigmatellin_biosynthetic_gene_cluster (10% of genes show similarity)
Streptomyces_decoyicus_NRRL_2666_GCF_001270575.1_ASM127057v1	WP_107083370.1	NZ_LGUU01000104.1.cluster011	0	LL-D49194α1 (LLD) (43% of genes show similarity)
Streptomyces_diastatochromogenes_DSM_40608_GCF_002242805.1_ASM224280v1	WP_094219861.1	NZ_MCGQ01000029.1.cluster025	0	Asukamycin_biosynthetic_gene_cluster (6% of genes show similarity)
Streptomyces_flavidovirens_DSM_40150_GCF_000429085.1_ASM42908v1	WP_051338381.1	NZ_AUBE01000008.1.cluster012	0	Azinomycin_B_biosynthetic_gene_cluster (78% of genes show similarity)
Streptomyces_filamentosus_ATCC_23958_GCA_008634015.1_ASM863401v1	KAA6211572.1	PDCL01000002.1.cluster023	0	Azinomycin_B_biosynthetic_gene_cluster (51% of genes show similarity)
Streptomyces_galilaeus_ATCC_14969_GCF_008704575.1_ASM870457v1	WP_150473384.1	NZ_CP023703.1.cluster015	0	Cinerubin_B_biosynthetic_gene_cluster (100% of genes show similarity)
Streptomyces_graminilatus_NRRL_B-59124_GCF_001418565.1_ASM141856v1	WP_055524427.1	NZ_LIQQ01000054.1.cluster046	0	Clavams_biosynthetic_gene_cluster (12% of genes show similarity)
Streptomyces_griseoviridis_K61_GCF_005222485.1_ASM522248v1	WP_127177155.1	NZ_CP029078.1.cluster022	0	LL-D49194α1 (LLD)_biosynthetic_gene_cluster (34% of genes show similarity)
Streptomyces_inusitatus_JCM_4988_GCA_014651115.1_ASM1465111v1	GGZ61434.1	BMWG01000032.1.cluster033	0	AmfS_biosynthetic_gene_cluster (100% of genes show similarity)
Streptomyces_janthinus_JCM_4387_GCA_014649675.1_ASM1464967v1	GGS78276.1	BMTM01000009.1.cluster022	0	No BGC identified
Streptomyces_jeddahensis_G25_GCF_001642995.1_ASM164299v1	WP_067285245.1	NZ_LOHS01000200.1.cluster017	0	Asukamycin_biosynthetic_gene_cluster (3% of genes show similarity)
Streptomyces_kebangsaanensis_SUK12_GCF_001906585.1_ASM190658v1	WP_073947318.1	NZ_JUJA01000072.1.cluster021	0	Azinomycin_B_biosynthetic_gene_cluster (46% of genes show similarity)
Streptomyces_laurentii_ATCC_31255_GCA_002355495.1_ASM235549v1	BAU84011.1	AP017424.1.cluster012	0	Hedamycin_biosynthetic_gene_cluster (34% of genes show similarity)
Streptomyces_lavendulae_NRRL_B-2774_GCF_000718155.1_ASM71815v1	WP_030237597.1	NZ_JOEW01000037.1.cluster021	0	Valinomycin_biosynthetic_gene_cluster (11% of genes show similarity)
Streptomyces_leeuwenhoekii_C34_DSM_42122_NRRL_B-24963_GCF_001013905.1_sleC34	WP_078648136.1	NZ_LN831790.1.cluster08	0	Leinamycin_biosynthetic_gene_cluster (18% of genes show similarity)
Streptomyces_lunaelactis_MM109_GCF_003054555.1_ASM305455v1	WP_108153375.1	NZ_CP026304.1.cluster019	0	ECO-02301_biosynthetic_gene_cluster (46% of genes show similarity)
Streptomyces_lunaelactis_MM109_GCF_003054555.1_ASM305455v1	WP_108154250.1	NZ_CP026304.1.cluster027	0	No BGC identified
Streptomyces_malaysiense_MUSC_136_GCF_000980885.2_ASM98088v2	WP_167377699.1	NZ_LBDA02000030.1.cluster018	0	JBIR-34,_JBIR-35_biosynthetic_gene_cluster (70% of genes show similarity)
Streptomyces_netropsis__GCF_900290435.1_S2	WP_165451496.1	NZ_OKRJ01000002.1.cluster04	0	C-1027_biosynthetic_gene_cluster (6% of genes show similarity)
Streptomyces_netropsis__GCF_900290435.1_S2	WP_130878334.1	NZ_OKRJ01000011.1.cluster014	0	Vazabitide A (28% of genes show similarity)
Streptomyces_nigra_452_GCF_003074055.1_ASM307405v1	WP_108710889.1	NZ_CP029043.1.cluster014	0	grincamycin (5% of genes show similarity)
Streptomyces_nojiriensis_JCM_3382_GCA_014648615.1_ASM1464861v1	GGR83661.1	BMRL01000002.1.cluster02	0	Tambromycin_biosynthetic_gene_cluster (96% of genes show similarity)
Streptomyces_pini_PL19_GCF_900114215.1_IMG-taxon_2654587880_annotated_assembly	WP_093852302.1	NZ_FOSG01000029.1.cluster025	0	LL-D49194α1 (LLD) (30% of genes show similarity)
Streptomyces_populi_A249_GCF_002911015.1_ASM291101v1	WP_103550573.1	NZ_KZ626871.1.cluster016	0	enduracidin (6% of genes show similarity)
Streptomyces_puniciscabiei_DSM_41929_GCF_006715785.1_ASM671578v1	WP_159045481.1	NZ_VFNX01000001.1.cluster08	0	JBIR-34,_JBIR-35_biosynthetic_gene_cluster (79% of genes show similarity)
Streptomyces_radiopugnans_CGMCC_4.3519_GCF_900110735.1_IMG-taxon_2663762755	WP_093657592.1	NZ_FOET01000003.1.cluster011	0	LL-D49194α1 (LLD) (43% of genes show similarity)
Streptomyces_roseochromogenus_DS_12.976_GCF_000497445.1_S.roseochromogenes_v1	WP_023549546.1	NZ_CM002285.1.cluster024	0	Hedamycin_biosynthetic_gene_cluster (28% of genes show similarity)
Embleya_scabrispora_NF3_GCF_002024165.1_SSNF3.0	WP_078980627.1	NZ_MWQN01000002.1.cluster022	0	Daptomycin_biosynthetic_gene_cluster (4% of genes show similarity)
Embleya_scabrispora_NF3_GCF_002024165.1_SSNF3.0	WP_078974087.1	NZ_MWQN01000001.1.cluster02	0	No BGC identified
Streptomyces_silvensis_ATCC_53525_GCF_001482415.1_ASM148241v1	WP_079086777.1	NZ_LOCL01000048.1.cluster036	0	Skyllamycin_biosynthetic_gene_cluster (10% of genes show similarity)
Streptomyces_subrutilus_10-1-1_GCF_001746425.1_ASM174642v1	WP_069918639.1	NZ_MEHK01000001.1.cluster07	0	SapB_biosynthetic_gene_cluster (100% of genes show similarity)
Streptomyces_subrutilus_10-1-1_GCF_001746425.1_ASM174642v1	WP_069923306.1	NZ_MEHK01000001.1.cluster025	0	Stenothricin_biosynthetic_gene_cluster (13% of genes show similarity)
Streptomyces_tateyamensis_ATCC_21389_GCF_003205575.1_ASM320557v1	WP_110670119.1	NZ_PYBW01000049.1.cluster022	0	Salinomycin_biosynthetic_gene_cluster (28% of genes show similarity)
Streptomyces_triticagri_NEAU-YY421_GCF_003429565.1_ASM342956v1	WP_128559347.1	NZ_QUAK01000226.1.cluster07	0	SCO-2138_biosynthetic_gene_cluster (35% of genes show similarity)
Streptomyces_violarus_JCM_4534_GCF_014650255.1_ASM1465025v1	WP_184587254.1	NZ_BMUP01000001.1.cluster03	0	hygrocin A / hygrocin B (6% of genes show similarity)
Streptomyces_violens_NRRL_ISP-5597_GCF_000717745.1_ASM71774v1	WP_051831071.1	NZ_JOBH01000004.1.cluster011	0	Azinomycin_B_biosynthetic_gene_cluster (76% of genes show similarity)
Streptomyces_viridosporus_ATCC_14672_GCF_000156435.1_ASM15643v1	WP_004992266.1	NZ_DS999641.1.cluster024	0	SapB_biosynthetic_gene_cluster (75% of genes show similarity)
Streptomyces_wuyuanensis_CGMCC_4.7042_GCF_900103455.1_IMG-taxon_2675903062	WP_093654700.1	NZ_FNHI01000008.1.cluster018	0	Tambromycin_biosynthetic_gene_cluster (92% of genes show similarity)
Streptomyces_xinghaiensis_S187_GCF_000220705.2_ASM22070v2	WP_019711508.1	NZ_CP023202.1.cluster017	0	LL-D49194α1 (LLD) (37% of genes show similarity)
Streptomyces_zhaozhouensis_CGMCC_4.7095_GCF_900230195.1_IMG-taxon_2718217652	WP_097230763.1	NZ_OCNE01000005.1.cluster019	0	Daptomycin_biosynthetic_gene_cluster (9% of genes show similarity)
Streptomyces_olivaceus_KLBMP_5084_GCA_001767375.1_ASM176737v1	AOW91260.1	CP016795.1.cluster014	0	Azinomycin_B_biosynthetic_gene_cluster (55% of genes show similarity)
Streptomyces davawensis strain JCM 4913 K4R084	CCK26500.1	HE971709.1	0	Jerangolid A (9% of genes show similarity
Streptomyces_autolyticus_CGMCC0516_GCF_001983975.1_ASM198397v1	WP_079256125.1	NZ_CP019458.1.cluster05	101	Meilingmycin_biosynthetic_gene_cluster (3% of genes show similarity)
Streptomyces_toyocaensis_NRRL_15009_GCF_000725125.1_ASM72512v1	WP_037926092.1	NZ_JFCB01000001.1.cluster03	454	Diazepinomicin_biosynthetic_gene_cluster (60% of genes show similarity)
Streptomyces_decoyicus_NRRL_2666_GCF_001270575.1_ASM127057v1	WP_053209003.1	NZ_LGUU01000104.1.cluster011	2024	Granaticin_biosynthetic_gene_cluster (29% of genes show similarity)
Streptomyces_avicenniae_NRRL_B-24776_GCF_000719135.1_ASM71913v1	WP_052850112.1	NZ_JOEK01000009.1.cluster09	2086	ficellomycin (10% of genes show similarity)
Streptomyces_sp._CMB-StM0423_GCA_002847285.1_ASM284728v1	AUH42492.1	CP025407.1.cluster018	2153	Merochlorin_biosynthetic_gene_cluster (4% of genes show similarity)
Streptomyces_angustmyceticus_NBRC_3934_GCF_009176265.1_ASM917626v1	WP_086719088.1	NZ_BLAG01000004.1.cluster01	2748	Granaticin_biosynthetic_gene_cluster (24% of genes show similarity)
Streptomyces_baarnensis_NRRL_B-2842_GCF_000716025.1_ASM71602v1	WP_030082618.1	NZ_KL573549.1.cluster020	2799	Enduracidin_biosynthetic_gene_cluster (8% of genes show similarity)
Streptomyces_albovinaceus_NRRL_B-2566_GCF_002154385.1_ASM215438v1	WP_086671682.1	NZ_MUAX01000154.1.cluster06	2817	Himastatin_biosynthetic_gene_cluster (12% of genes show similarity)
Streptomyces_mediolani_NRRL_WC-3934_GCF_000721685.1_ASM72168v1	WP_030808260.1	NZ_JOJK01000013.1.cluster015	2817	Himastatin_biosynthetic_gene_cluster (12% of genes show similarity)
Streptomyces_anulatus_ATCC_11523_GCF_001434355.1_ASM143435v1	WP_057665497.1	NZ_CM003601.1.cluster016	2824	Enduracidin_biosynthetic_gene_cluster (10% of genes show similarity)
Streptomyces_xanthochromogenes_JCM_4612_GCA_014650455.1_ASM1465045v1	GHB72193.1	BMUZ01000016.1.cluster031	3409	Kanamycin_biosynthetic_gene_cluster (1% of genes show similarity)
Streptomyces_purpureus_KA281_GCF_000384175.1_ASM38417v1	WP_019883942.1	NZ_KB913030.1.cluster01	4349	No BGC identified
Streptomyces_varsoviensis_NRRL_ISP-5346_GCF_000718635.1_ASM71863v1	WP_030889391.1	NZ_JOBF01000018.1.cluster020	4529	Ectoine_biosynthetic_gene_cluster (100% of genes show similarity)
Streptomyces_griseoaurantiacus_M045_GCF_000204605.1_ASM20460v1	WP_006140422.1	NZ_AEYX01000034.1.cluster016	5272	Spore_pigment_biosynthetic_gene_cluster (83% of genes show similarity)
Streptomyces_albofaciens_ATCC_23873_GCA_008634025.1_ASM863402v1	KAA6214805.1	PDCM01000002.1.cluster040	5430	Stenothricin_biosynthetic_gene_cluster (31% of genes show similarity)
Streptomyces_sp._ID38640_GCA_011290345.1_ASM1129034v1	QIK07339.1	CP049782.1.cluster012	7944	Stenothricin_biosynthetic_gene_cluster (27% of genes show similarity)
Streptomyces_ficellus_NRRL_8067_GCF_009739905.1_ASM973990v1	WP_156690744.1	NZ_CP034279.1.cluster03	8213	Red_pigment_biosynthetic_gene_cluster (33% of genes show similarity)
Streptomyces_monashensis_MUSC_1_GCF_001866665.1_ASM186666v1	WP_071385837.1	NZ_MLYO01000083.1.cluster051	8364	Ectoine_biosynthetic_gene_cluster (50% of genes show similarity)
Streptomyces_coelicoflavus_NBRC_15399_GCF_003112555.1_ASM311255v1	WP_108987733.1	NZ_BEWB01000004.1.cluster010	8710	Grincamycin_biosynthetic_gene_cluster (8% of genes show similarity)
Streptomyces_xinghaiensis_S187_GCF_000220705.2_ASM22070v2	WP_019711527.1	NZ_CP023202.1.cluster017	8728	Granaticin_biosynthetic_gene_cluster (21% of genes show similarity)
Streptomyces_angustmyceticus_NBRC_3934_GCF_009176265.1_ASM917626v1	WP_086719083.1	NZ_BLAG01000004.1.cluster01	8773	Granaticin_biosynthetic_gene_cluster (24% of genes show similarity)
Streptomyces_libani_NBRC_13452_GCA_009811595.1_ASM981159v1	GFE23007.1	BLIP01000001.1.cluster013	8779	Stenothricin_biosynthetic_gene_cluster (27% of genes show similarity)
Streptomyces_libani_NBRC_13452_GCA_009811595.1_ASM981159v1	GFE23006.1	BLIP01000001.1.cluster013	9093	Stenothricin_biosynthetic_gene_cluster (27% of genes show similarity)
Streptomyces_actuosus_ATCC_25421_GCF_003208035.1_ASM320803v1	WP_110632430.1	NZ_CP029788.1.cluster019	9750	A-503083_biosynthetic_gene_cluster (7% of genes show similarity)
Streptomyces_venezuelae_ATCC_21782_GCF_008642295.1_ASM864229v1	WP_150211807.1	NZ_CP029190.1.cluster02	9799	Congocidine_biosynthetic_gene_cluster (100% of genes show similarity)
Streptomyces_bikiniensis_NRRL_ISP-5580_GCF_000716625.1_ASM71662v1	WP_033210568.1	NZ_JNXJ01000047.1.cluster021	10085	No BGC identified
Streptomyces_sp._WAC00288_GCA_002943895.1_ASM294389v1	AVH95077.1	CP027022.1.cluster012	10121	No BGC identified
Streptomyces_bingchenggensis_BCW-1_GCF_000092385.1_ASM9238v1	WP_043489795.1	NC_016582.1.cluster024	10451	Calcium-dependent_antibiotic_biosynthetic_gen e_cluster (17% of genes show similarity)
Streptomyces_chartreusis__GCA_900236475.1_NRRL3882	SOR79371.1	LT963352.1.cluster015	11085	Tunicamycin_biosynthetic_gene_cluster (85% of genes show similarity)
Streptomyces_armeniacus_ATCC_15676_GCA_003355155.1_ASM335515v1	AXK36110.1	CP031320.1.cluster027	12211	Salinomycin_biosynthetic_gene_cluster (37% of genes show similarity)
Streptomyces_hydrogenans_JCM_4771_GCA_014656075.1_ASM1465607v1	GHG04697.1	BNBS01000012.1.cluster04	12250	Griseoviridin_/_viridogrisein_biosynthetic_ge ne_cluster (13% of genes show similarity)
Streptomyces_caniferus_NBRC_15389_GCF_009811555.1_ASM981155v1	WP_159474018.1	NZ_BLIN01000003.1.cluster015	13139	LL-D49194α1 (LLD) (35% of genes show similarity)
Streptomyces_scopuliridis_NRRL_B-24574_GCF_000718095.1_ASM71809v1	WP_030352155.1	NZ_JOEI01000010.1.cluster015	13292	Coelimycin_biosynthetic_gene_cluster (33% of genes show similarity)
Streptomyces_cacaoi_OABC16_GCF_008312845.1_ASM831284v1	WP_149562581.1	NZ_VSKT01000008.1.cluster039	13597	Bottromycin_A2_biosynthetic_gene_cluster (45% of genes show similarity)
Streptomyces_lasalocidi_X-537_GCF_005280215.1_ASM528021v1	WP_137309350.1	NZ_SZNQ01000001.1.cluster014	13715	Grincamycin_biosynthetic_gene_cluster (8% of genes show similarity)
Streptomyces_longwoodensis_DSM_41677_GCF_001514125.1_ASM151412v1	WP_067229695.1	NZ_KQ948550.1.cluster09	14615	Grincamycin_biosynthetic_gene_cluster (8% of genes show similarity)
Streptomyces_fumanus_JCM_4477_GCA_014655295.1_ASM1465529v1	GHF24099.1	BNBI01000014.1.cluster025	15785	Pyralomicin_biosynthetic_gene_cluster (18% of genes show similarity)
Streptomyces_lushanensis_NRRL_B-24994_GCF_001700515.1_ASM170051v1	WP_066947886.1	NZ_MAUD01000134.1.cluster04	15966	Hedamycin_biosynthetic_gene_cluster (34% of genes show similarity)
Streptomyces_albospinus_JCM_3399_GCA_014648695.1_ASM1464869v1	GGU72043.1	BMRP01000014.1.cluster017	16662	Legonaridin_biosynthetic_gene_cluster (44% of genes show similarity)
Streptomyces_curacoi_DSM_40107_GCF_001513975.1_ASM151397v1	WP_062149862.1	NZ_KQ947987.1.cluster013	17284	Kutznerides_biosynthetic_gene_cluster (31% of genes show similarity)
Streptomyces_alni_CGMCC_4.3510_GCF_900112845.1_IMG-taxon_266752740	WP_093711245.1	NZ_FONG01000001.1.cluster017	17963	Meilingmycin_biosynthetic_gene_cluster (3% of genes show similarity)
Streptomyces_lincolnensis_NRRL_2936_GCF_001685355.1_ASM168535v1	WP_067442261.1	NZ_CP016438.1.cluster023	18853	Grincamycin_biosynthetic_gene_cluster (8% of genes show similarity)
Streptomyces_caniferus_NBRC_15389_GCF_009811555.1_ASM981155v1	WP_159474002.1	NZ_BLIN01000003.1.cluster015	19227	LL-D49194α1 (LLD) (35% of genes show similarity)
Streptomyces_viridosporus_ATCC_14672_GCF_000156435.1_ASM15643v1	WP_004987322.1	NZ_DS999641.1.cluster08	19430	Hopene_biosynthetic_gene_cluster (84% of genes show similarity)
Streptomyces_albidoflavus_SM254_GCF_001577385.1_ASM157738v1	WP_061404691.1	NZ_CP014485.1.cluster014	19525	Herboxidiene_biosynthetic_gene_cluster (4% of genes show similarity)
Streptomyces_sp._QHH-9511_GCA_009789635.1_ASM978963v1	QGZ50714.1	CP046905.1.cluster013	20875	Azinomycin_B_biosynthetic_gene_cluster (19% of genes show similarity)
Streptomyces_sp._Tu_2975_GCA_009832925.1_ASM983292v1	QIP84880.1	CP047140.1.cluster015	21856	Melanin_biosynthetic_gene_cluster (100% of genes show similarity)
Streptomyces_cirratus_JCM_4738_GCA_014650775.1_ASM1465077v1	GHB74470.1	BMVP01000012.1.cluster015	22245	Lobosamide_biosynthetic_gene_cluster (17% of genes show similarity)
Streptomyces_pristinaespiralis_HCCB_10218_GCA_001278075.1_ASM127807v1	ALC21151.1	CP011340.1.cluster011	22670	Melanin_biosynthetic_gene_cluster (100% of genes show similarity)
Streptomyces_bungoensis_DSM_41781_GCF_001514215.1_ASM151421v1	WP_061915235.1	NZ_KQ948851.1.cluster05	24122	Grincamycin_biosynthetic_gene_cluster (5% of genes show similarity)
Streptomyces_stelliscabiei_P3825_GCA_001189035.1_ASM118903v1	KND40311.1	KQ257872.1.cluster027	25563	No BGC identified
Streptomyces_paradoxus_DSM_43350_GCF_014202475.1_ASM1420247v1	WP_184559815.1	NZ_JACHGV010000003.1.cluster011	25869	Isorenieratene_biosynthetic_gene_cluster (100% of genes show similarity)
Streptomyces_caelestis_NRRL_B-24567_GCF_001279005.1_ASM127900v1	WP_030831357.1	NZ_LGCN01000051.1.cluster07	25949	Grincamycin_biosynthetic_gene_cluster (5% of genes show similarity)
Streptomyces_antibioticus_DSM_41481_GCF_002019855.1_ASM201985v1	WP_078635558.1	NZ_CM007717.1.cluster018	26076	Grincamycin_biosynthetic_gene_cluster (8% of genes show similarity)
Streptomyces_cellostaticus_DSM_40189_GCF_001513965.1_ASM151396v1	WP_066997870.1	NZ_KQ948020.1.cluster014	26322	No BGC identified
Streptomyces_griseorubiginosus_SAI-142_GCF_003752655.1_ASM375265v1	WP_123763916.1	NZ_RJKZ01000001.1.cluster021	26841	Grincamycin_biosynthetic_gene_cluster (8% of genes show similarity)
Streptomyces_aquilus_GGCR-6_GCA_003955715.1_ASM395571v1	AZP21229.1	CP034463.1.cluster023	27599	Grincamycin_biosynthetic_gene_cluster (8% of genes show similarity)
Streptomyces_alboniger_ATCC_12461_GCF_008704395.1_ASM870439v1	WP_055529129.1	NZ_CP023695.1.cluster016	27631	No BGC identified
Streptomyces_sparsogenes_ATCC_25498_GCF_001704635.1_ASM170463v1	WP_065960227.1	NZ_MAXF01000038.1.cluster056	28210	No BGC identified
Streptomyces_resistomycificus_DSM_40133_GCF_001514265.1_ASM151426v1	WP_059198791.1	NZ_KQ948988.1.cluster03	28331	No BGC identified
Streptomyces_sviceus_ATCC_29083_GCA_000154965.1_ASM15496v1	EDY55495.1	CM000951.1.cluster019	28501	No BGC identified
Streptomyces_fulvoviolaceus_NRRL_B-2870_GCF_000718165.1_ASM71816v1	WP_030614576.1	NZ_JOEY01000046.1.cluster022	29751	Grincamycin_biosynthetic_gene_cluster (8% of genes show similarity)
Streptomyces_aurantiogriseus_JCM_4346_GCA_014649375.1_ASM1464937v1	GGR02240.1	BMSX01000003.1.cluster06	30345	Griseoviridin_/_viridogrisein_biosynthetic_ge ne_cluster (8% of genes show similarity)
Streptomyces_qaidamensis_S10_GCF_001611795.1_ASM161179v1	WP_062928842.1	NZ_CP015098.1.cluster013	30620	Isorenieratene_biosynthetic_gene_cluster (100% of genes show similarity)
Streptomyces_qaidamensis_S10_GCA_001611795.1_ASM161179v1	AMW12614.1	CP015098.1.cluster013	30620	Isorenieratene_biosynthetic_gene_cluster (100% of genes show similarity)
Streptomyces_sp._SM18_GCA_002910775.2_ASM291077v2	AWL41480.1	CP029342.1.cluster021	30794	Coelibactin_biosynthetic_gene_cluster (100% of genes show similarity)
Streptomyces_olivochromogenes_DSM_40451_GCF_001514115.1_ASM151411v1	WP_079065628.1	NZ_KQ948472.1.cluster027	30950	No BGC identified
Streptomyces_olivochromogenes_DSM_40451_GCF_001514115.1_ASM151411v1	WP_067378489.1	NZ_KQ948467.1.cluster023	31427	No BGC identified
Streptomyces_variegatus_NRRL_B-16380_GCA_000955965.1_ASM95596v1	KJK41093.1	JYJH01000002.1.cluster04	31519	Isorenieratene_biosynthetic_gene_cluster (100% of genes show similarity)
Streptomyces_aurantiacus_JA_4570_GCF_000414115.1_STRAU	WP_037657093.1	NZ_AOPZ01000017.1.cluster05	31521	Lipopeptide_8D1-1_/_lipopeptide_8D1-2_biosynt hetic_gene_clus... (4% of genes show similarity)
Streptomyces_parvulus_2297_GCF_003344905.1_ASM334490v1	WP_114529906.1	NZ_QQBH01000011.1.cluster010	31622	Grincamycin_biosynthetic_gene_cluster (8% of genes show similarity)
Streptomyces_globosus_LZH-48_GCF_003325375.1_ASM332537v1	WP_114054854.1	NZ_CP030862.1.cluster07	32066	Albachelin_biosynthetic_gene_cluster (80% of genes show similarity)
Streptomyces_pini_PL19_GCF_900114215.1_IMG-taxon_2654587880	WP_093849785.1	NZ_FOSG01000008.1.cluster018	32157	Colabomycin_biosynthetic_gene_cluster (6% of genes show similarity)
Streptomyces_lateritius_JCM_4389_GCA_014649715.1_ASM1464971v1	GGT83179.1	BMTO01000006.1.cluster010	33454	Istamycin_biosynthetic_gene_cluster (8% of genes show similarity)
Streptomyces_katrae_NRRL_B-16271_GCF_000717655.1_ASM71765v1	WP_030293116.1	NZ_JNZY01000004.1.cluster01	34714	Dynemicin_biosynthetic_gene_cluster (3% of genes show similarity)
Streptomyces_phaeofaciens_JCM_4125_GCA_014648915.1_ASM1464891v1	GGT35757.1	BMSA01000002.1.cluster04	34877	Rishirilide_B_biosynthetic_gene_cluster (50% of genes show similarity)
Streptomyces_griseorubiginosus_SAI-142_GCF_003752655.1_ASM375265v1	WP_123758179.1	NZ_RJKZ01000001.1.cluster01	34916	No BGC identified
Streptomyces_coelicolor_A3_2_GCA_000203835.1_ASM20383v1	CAB36600.1	AL645882.2.cluster018	36139	Enduracidin_biosynthetic_gene_cluster (8% of genes show similarity)
Streptomyces_scopuliridis_NRRL_B-24574_GCF_000718095.1_ASM71809v1	WP_030352136.1	NZ_JOEI01000010.1.cluster015	36396	Coelimycin_biosynthetic_gene_cluster (33% of genes show similarity)
Streptomyces_griseoviridis_K61_GCF_005222485.1_ASM522248v1	WP_127177133.1	NZ_CP029078.1.cluster023	36870	Fluostatin_biosynthetic_gene_cluster (3% of genes show similarity)
Streptomyces_roseicoloratus_TRM44457_GCF_004117935.1_ASM411793v1	WP_128984161.1	NZ_SDOY01000166.1.cluster023	37173	Lipomycin_biosynthetic_gene_cluster (9% of genes show similarity)
Streptomyces_hundungensis_BH38_GCF_003627815.1_ASM362781v1	WP_120723079.1	NZ_CP032698.1.cluster022	37466	Neocarzinostatin_biosynthetic_gene_cluster (4% of genes show similarity)
Streptomyces_glaucescens_GLA.O_GCF_000761215.1_ASM76121v1	WP_043504959.1	NZ_CP009438.1.cluster019	37504	Grincamycin_biosynthetic_gene_cluster (5% of genes show similarity)
Streptomyces_bungoensis_DSM_41781_GCF_001514215.1_ASM151421v1	WP_061926103.1	NZ_KQ948863.1.cluster021	37547	No BGC identified
Streptomyces_atroolivaceus_NRRL_ISP-5137_GCF_000717025.1_ASM71702v1	WP_033297962.1	NZ_JNXG01000002.1.cluster03	38426	No BGC identified
Streptomyces_xanthophaeus_NRRL_B-3004_GCF_000725725.1_Doro.v1.0	WP_031153096.1	NZ_JNZH01000007.1.cluster011	38542	SapB_biosynthetic_gene_cluster (100% of genes show similarity)
Streptomyces_antimycoticus_NBRC_100767_GCF_009936315.1_ASM993631v1	WP_161561084.1	NZ_AP019620.1.cluster042	39064	Validamycin_biosynthetic_gene_cluster (40% of genes show similarity)
Streptomyces_roseus_ATCC_31245_GCF_001044425.1_ASM104442v1	WP_048479896.1	NZ_LFML01000131.1.cluster07	39209	No BGC identified
Streptomyces_ambofaciens_ATCC_23877_GCF_001267885.1_ASM126788v1	WP_053139152.1	NZ_CP012382.1.cluster016	39408	Grincamycin_biosynthetic_gene_cluster (8% of genes show similarity)
Streptomyces_xiamenensis_318_GCF_000993785.3_ASM99378v3	WP_030731422.1	NZ_CP009922.3.cluster017	40385	Hopene_biosynthetic_gene_cluster (30% of genes show similarity)
Streptomyces_avicenniae_NRRL_B-24776_GCF_000719135.1_ASM71913v1	WP_052851430.1	NZ_JOEK01000012.1.cluster014	40740	No BGC identified
Streptomyces_aidingensis_CGMCC_4.5739_GCF_900112355.1_IMG-taxon_2675903061	WP_093838004.1	NZ_FOLM01000003.1.cluster016	41266	Cyclooctatin_biosynthetic_gene_cluster (75% of genes show similarity)
Streptomyces_kanasensis_ZX01_GCF_001484625.1_ASM148462v1	WP_058940235.1	NZ_LNSV01000002.1.cluster02	42108	Macrotetrolide_biosynthetic_gene_cluster (33% of genes show similarity)
Streptomyces_ambofaciens_ATCC_23877_GCF_001267885.1_ASM126788v1	WP_053126617.1	NZ_CP012382.1.cluster03	42155	Ravidomycin_biosynthetic_gene_cluster (5% of genes show similarity)
Streptomyces_griseochromogenes_ATCC_14511_GCF_001542625.1_ASM154262v2	WP_067303007.1	NZ_CP016279.1.cluster015	42638	Marineosin_biosynthetic_gene_cluster (9% of genes show similarity)
Streptomyces_lunaelactis_MM109_GCF_003054555.1_ASM305455v1	WP_108153185.1	NZ_CP026304.1.cluster017	42639	Thiotetronate_Tu_3010_biosynthetic_gene_clust er (5% of genes show similarity)
Streptomyces_alboflavus_MDJK44_GCA_002189675.2_ASM218967v2	ARX89312.1	CP021748.1.cluster027	43485	Galbonolides_biosynthetic_gene_cluster (10% of genes show similarity)
Streptomyces_variegatus_NRRL_B-16380_GCA_000955965.1_ASM95596v1	KJK38579.1	JYJH01000010.1.cluster032	45019	Pristinamycin_biosynthetic_gene_cluster (23% of genes show similarity)
Streptomyces_noursei_ATCC_11455_GCF_001704275.1_ASM170427v1	WP_079142130.1	NZ_CP011533.1.cluster06	45614	Nystatin_biosynthetic_gene_cluster (100% of genes show similarity)
Streptomyces_albofaciens_ATCC_23873_GCA_008634025.1_ASM863402v1	KAA6221554.1	PDCM01000001.1.cluster02	45671	No BGC identified
Streptomyces_cyaneochromogenes_MK-45_GCF_003963535.1_ASM396353v1	WP_126394651.1	NZ_CP034539.1.cluster018	46642	Actinorhodin_biosynthetic_gene_cluster (100% of genes show similarity)
Streptomyces_sp._MK-45_GCA_003963535.1_ASM396353v1	AZQ37095.1	CP034539.1.cluster018	46642	Actinorhodin_biosynthetic_gene_cluster (100% of genes show similarity)
Streptomyces_ficellus_NRRL_8067_GCF_009739905.1_ASM973990v1	WP_156691333.1	NZ_CP034279.1.cluster07	46804	Hopene_biosynthetic_gene_cluster (84% of genes show similarity)
Streptomyces_coelicolor_A3_2_GCA_000203835.1_ASM20383v1	CAB92620.1	AL645882.2.cluster011	47065	Actinorhodin_biosynthetic_gene_cluster (100% of genes show similarity)
Streptomyces_coelicolor_CFB_NBC_0001_GCA_008931305.1_ASM893130v1	QFI44929.1	CP042324.1.cluster011	47067	Actinorhodin_biosynthetic_gene_cluster (100% of genes show similarity)
Streptomyces_sp._2114.2_GCA_900104935.1_IMG-taxon_2690315611_annotated_assembly	SDT73565.1	LT629768.1.cluster011	47136	Actinorhodin_biosynthetic_gene_cluster (100% of genes show similarity)
Streptomyces_himastatinicus_ATCC_53653_GCF_000158915.1_ASM15891v1	WP_039936219.1	NZ_GG657754.1.cluster01	51402	Coelichelin_biosynthetic_gene_cluster (81% of genes show similarity)
Streptomyces_longisporoflavus_JCM_4396_GCA_014649775.1_ASM1464977v1	GGV24900.1	BMTR01000001.1.cluster06	53505	Endophenazines_biosynthetic_gene_cluster (21% of genes show similarity)
Streptomyces_subrutilus_10-1-1_GCF_001746425.1_ASM174642v1	WP_069918710.1	NZ_MEHK01000001.1.cluster08	55015	Spore_pigment_biosynthetic_gene_cluster (66% of genes show similarity)
Streptomyces_qinzhouensis_SSL-25_GCF_007856155.1_ASM785615v1	WP_146480291.1	NZ_CP042266.1.cluster08	56617	Merochlorin_biosynthetic_gene_cluster (4% of genes show similarity)
Kitasatospora_indigofera_JCM_4646_GCA_014655955.1_ASM1465595v1	GHH62629.1	BNBO01000004.1.cluster03	57076	Tetrocarcin_A_biosynthetic_gene_cluster (4% of genes show similarity)
Streptomyces_paludis_GSSD-12_GCF_003344965.1_ASM334496v1	WP_114657593.1	NZ_CP031194.1.cluster01	58495	Alkylresorcinol_biosynthetic_gene_cluster (100% of genes show similarity)
Streptomyces_cinnamoneus_DSM_41675_GCF_002939475.1_ASM293947v1	WP_099198014.1	NZ_PKFQ01000001.1.cluster04	58734	Alkylresorcinol_biosynthetic_gene_cluster (100% of genes show similarity)
Streptomyces_uncialis_DCA2648_GCF_001905345.1_ASM190534v1	WP_079184768.1	NZ_LFBV01000004.1.cluster027	60084	Herboxidiene_biosynthetic_gene_cluster (3% of genes show similarity)
Streptomyces_cinnamoneus_DSM_41675_GCF_002939475.1_ASM293947v1	WP_099201745.1	NZ_PKFQ01000001.1.cluster014	60289	Azinomycin_B_biosynthetic_gene_cluster (6% of genes show similarity)
Streptomyces_xanthophaeus_NRRL_B-3004_GCF_000725725.1_Doro.v1.0	WP_031154023.1	NZ_JNZH01000015.1.cluster017	63663	No BGC identified
Streptomyces_bellus_JCM_4292_GCA_014649195.1_ASM1464919v1	GGU17027.1	BMSO01000012.1.cluster016	64059	Rifamycin_biosynthetic_gene_cluster (10% of genes show similarity)
Streptomyces_antioxidans_MUSC_164_GCF_000968685.2_ASM96868v2	WP_078840868.1	NZ_LAKD02000011.1.cluster05	65691	Ochronotic_pigment_biosynthetic_gene_cluster (75% of genes show similarity)
Streptomyces_purpureus_KA281_GCF_000384175.1_ASM38417v1	WP_028798120.1	NZ_KB913030.1.cluster020	65731	Albachelin_biosynthetic_gene_cluster (80% of genes show similarity)
Streptomyces_filamentosus_ATCC_23958_GCA_008634015.1_ASM863401v1	KAA6211895.1	PDCL01000002.1.cluster018	65877	Hopene_biosynthetic_gene_cluster (69% of genes show similarity)
Streptomyces_filamentosus_ATCC_23958_GCA_008634015.1_ASM863401v1	KAA6211895.1	PDCL01000002.1.cluster018	65877	Hopene_biosynthetic_gene_cluster (69% of genes show similarity)
Streptomyces_hoynatensis_KCTC_29097_GCF_003626535.1_ASM362653v1	WP_120683395.1	NZ_RBAL01000018.1.cluster04	67273	Enduracidin_biosynthetic_gene_cluster (4% of genes show similarity)
Streptomyces_galbus_KCCM_41354_GCF_000772895.1_ASM77289v1	WP_033531162.1	NZ_JRHJ01000079.1.cluster028	67825	Acarbose_biosynthetic_gene_cluster (10% of genes show similarity)
Streptomyces_indicus_CGMCC_4.5727_GCF_900100315.1_IMG-taxon_2675903130	WP_093607154.1	NZ_FNFF01000001.1.cluster014	70077	Griseobactin_biosynthetic_gene_cluster (76% of genes show similarity)
Streptomyces_anulatus_ATCC_11523_GCF_001434355.1_ASM143435v1	WP_079044124.1	NZ_CM003601.1.cluster01	73516	Coelimycin_biosynthetic_gene_cluster (8% of genes show similarity)
Streptomyces_globisporus_C-1027_GCA_000261345.2_ASM26134v2	ALU96947.1	CP013738.1.cluster021	74419	Kosinostatin_biosynthetic_gene_cluster (11% of genes show similarity)
Streptomyces_globisporus_C-1027_GCA_000261345.2_ASM26134v2	ALU96947.1	CP013738.1.cluster021	74419	Kosinostatin_biosynthetic_gene_cluster (11% of genes show similarity)
Streptomyces_samsunensis_SA31_GCF_013345665.1_ASM1334566v1	WP_174883618.1	NZ_JABUXT010000013.1.cluster015	76237	Ochronotic_pigment_biosynthetic_gene_cluster (75% of genes show similarity)
Streptomyces_griseochromogenes_ATCC_14511_GCF_001542625.1_ASM154262v2	WP_067313733.1	NZ_CP016279.1.cluster044	77029	Chaxapeptin_biosynthetic_gene_cluster (28% of genes show similarity)
Streptomyces_baarnensis_NRRL_B-2842_GCF_000716025.1_ASM71602v1	WP_030083966.1	NZ_KL573553.1.cluster022	80802	Kosinostatin_biosynthetic_gene_cluster (11% of genes show similarity)
Streptomyces_formicae_KY5_GCF_002556545.1_ASM255654v1	WP_098242889.1	NZ_CP022685.1.cluster016	81040	No BGC identified
Embleya_scabrispora_NF3_GCF_002024165.1_SSNF3.0	WP_078981679.1	NZ_MWQN01000004.1.cluster039	81393	No BGC identified
Streptomyces_rapamycinicus_DSM_41530_GCF_014205315.1_ASM1420531v1	WP_020870849.1	NZ_JACHNG010000001.1.cluster026	81507	Ochronotic_pigment_biosynthetic_gene_cluster (75% of genes show similarity)
Streptomyces_iranensis__GCA_000938975.1_Siranensis	CDR09345.1	LK022848.1.cluster026	84027	Ochronotic_pigment_biosynthetic_gene_cluster (75% of genes show similarity)
Streptomyces_exfoliatus_A1013Y_GCF_005517195.1_ASM551719v1	WP_175439349.1	NZ_CP040244.1.cluster023	86250	Griseoviridin_/_viridogrisein_biosynthetic_ge ne_cluster (11% of genes show similarity)
Streptomyces_lincolnensis_NRRL_2936_GCF_001685355.1_ASM168535v1	WP_067445288.1	NZ_CP016438.1.cluster011	90447	No BGC identified
Streptomyces_spinoverrucosus_JCM_5077_GCF_014651195.1_ASM1465119v1	WP_141315945.1	NZ_BMWK01000003.1.cluster06	90770	Stenothricin_biosynthetic_gene_cluster (13% of genes show similarity)
Streptomyces_olivoreticuli_ATCC_31159_GCF_003391135.1_ASM339113v1	WP_116213444.1	NZ_CP031455.1.cluster026	91238	No BGC identified
Streptomyces_rutgersensis_NBRC_12819_GCA_011170105.1_ASM1117010v1	GFH63779.1	BLLM01000001.1.cluster02	91430	Siomycin_biosynthetic_gene_cluster (7% of genes show similarity)
Streptomyces_scabiei_87.22_GCF_000091305.1_ASM9130v1	WP_013003290.1	NC_013929.1.cluster020	92891	Desferrioxamine_B_biosynthetic_gene_cluster (83% of genes show similarity)
Embleya_scabrispora_NF3_GCF_002024165.1_SSNF3.0	WP_078982236.1	NZ_MWQN01000004.1.cluster044	93191	No BGC identified
Streptomyces_actuosus_ATCC_25421_GCF_003208035.1_ASM320803v1	WP_110627754.1	NZ_CP029788.1.cluster06	93868	Lactonamycin_biosynthetic_gene_cluster (5% of genes show similarity)
Streptomyces_sp._WAC_06738_GCA_003945505.1_ASM394550v1	AZM48565.1	CP029618.1.cluster015	93943	Merochlorin_biosynthetic_gene_cluster (26% of genes show similarity)
Streptomyces_mashuensis_JCM_4059_GCA_014654785.1_ASM1465478v1	GHF47460.1	BNBD01000005.1.cluster017	94922	SSV-2083_biosynthetic_gene_cluster (37% of genes show similarity)
Streptomyces_sp._CMB-StM0423_GCA_002847285.1_ASM284728v1	AUH41075.1	CP025407.1.cluster011	96945	Laspartomycin_biosynthetic_gene_cluster (9% of genes show similarity)
Streptomyces_incarnatus_NRRL_8089_GCA_001027185.1_ASM102718v1	AKJ09880.1	CP011497.1.cluster06	98714	No BGC identified
Streptomyces_violarus_JCM_4534_GCF_014650255.1_ASM1465025v1	WP_184588859.1	NZ_BMUP01000001.1.cluster08	99368	Daptomycin_biosynthetic_gene_cluster (4% of genes show similarity)
Streptomyces_sp._CNQ-509_GCA_001011035.1_ASM101103v1	AKH84723.1	CP011492.1.cluster018	100413	Merochlorin_biosynthetic_gene_cluster (26% of genes show similarity)
Streptomyces_bacillaris_ATCC_15855_GCF_003268675.1_ASM326867v1	WP_112491345.1	NZ_CP029378.1.cluster022	101062	Bottromycin_A2_biosynthetic_gene_cluster (39% of genes show similarity)
Streptomyces_violaceoruber_S21_GCA_002082175.1_ASM208217v1	ARF65057.1	CP020570.1.cluster024	101484	Mitomycin_biosynthetic_gene_cluster (18% of genes show similarity)
Streptomyces_luteogriseus_DSM_40483_GCF_014205055.1_ASM1420505v1	WP_184915150.1	NZ_JACHMS010000001.1.cluster025	102720	Caprazamycin_biosynthetic_gene_cluster (100% of genes show similarity)
Streptomyces_cavourensis_DSM_41795_GCF_006788935.1_ASM678893v1	WP_142229791.1	NZ_VFRC01000001.1.cluster017	104170	AmfS_biosynthetic_gene_cluster (100% of genes show similarity)
Streptomyces_sp._QMT-12_GCA_011694815.1_ASM1169481v1	QIQ01972.1	CP050177.1.cluster010	104879	No BGC identified
Streptomyces_sp._CdTB01_GCA_001484565.1_ASM148456v1	ALV38502.1	CP013743.1.cluster010	104912	No BGC identified
Streptomyces_aureoverticillatus_HN6_GCF_010669165.1_ASM1066916v1	WP_164324367.1	NZ_CP048641.1.cluster022	106751	Melanin_biosynthetic_gene_cluster (28% of genes show similarity)
Streptomyces_scabiei_87.22_GCF_000091305.1_ASM9130v1	WP_012999717.1	NC_013929.1.cluster010	108711	Medermycin_biosynthetic_gene_cluster (13% of genes show similarity)
Streptomyces_rimosus_R6-500_GCA_000707925.2_ASM70792v2	QGY69115.1	CP045803.1.cluster035	108919	SAL-2242_biosynthetic_gene_cluster (80% of genes show similarity)
Streptomyces_guanduensis_CGMCC_4.2022_GCF_900103985.1_IMG-taxon_2667527439	WP_093785237.1	NZ_FNIE01000007.1.cluster09	112153	Spore_pigment_biosynthetic_gene_cluster (83% of genes show similarity)
Streptomyces_griseus_S4-7_GCA_000932225.2_ASM93222v2	PPA41989.1	JYBE02000001.1.cluster016	112206	Bottromycin_A2_biosynthetic_gene_cluster (27% of genes show similarity)
Streptomyces_badius_SF7B6_GCA_003263885.1_ASM326388v1	RAN19298.1	LWMP01000001.1.cluster016	112209	Bottromycin_A2_biosynthetic_gene_cluster (27% of genes show similarity)
Streptomyces_mediolani_NRRL_WC-3934_GCF_000721685.1_ASM72168v1	WP_030802396.1	NZ_JOJK01000006.1.cluster06	112321	Bottromycin_A2_biosynthetic_gene_cluster (24% of genes show similarity)
Streptomyces_sp._SirexAA-E_GCA_000177195.2_ASM17719v2	AEN13245.1	CP002993.1.cluster018	112782	Vicenistatin_biosynthetic_gene_cluster (60% of genes show similarity)
Streptomyces_melanosporofaciens_DSM_40318_GCF_900105695.1_IMG-taxon_2634166371	WP_093462292.1	NZ_FNST01000002.1.cluster09	113604	7-prenylisatin_biosynthetic_gene_cluster (40% of genes show similarity)
Streptomyces_griseoflavus_Tu4000_GCF_000158975.1_ASM15897v1	WP_106429016.1	NZ_GG657758.1.cluster06	113654	No BGC identified
Streptomyces_pactum_ACT12_GCF_002005225.1_ASM200522v1	WP_055419485.1	NZ_CP019724.1.cluster012	115018	No BGC identified
Streptomyces_uncialis_DCA2648_GCF_001905345.1_ASM190534v1	WP_073792593.1	NZ_LFBV01000007.1.cluster032	116641	No BGC identified
Streptomyces_autolyticus_CGMCC0516_GCF_001983975.1_ASM198397v1	WP_079257876.1	NZ_CP019458.1.cluster025	116907	7-prenylisatin_biosynthetic_gene_cluster (40% of genes show similarity)
Streptomyces_sp._SID7815_GCF_009862365.1_ASM986236v1	WP_014155933.1	NZ_WWHD01000001.1.cluster014	117423	Istamycin_biosynthetic_gene_cluster (11% of genes show similarity)
Streptomyces_fulvissimus_DSM_40593_GCA_000385945.1_ASM38594v1	AGK79717.1	CP005080.1.cluster020	119494	AmfS_biosynthetic_gene_cluster (100% of genes show similarity)
Streptomyces_fulvissimus_DSM_40593_GCA_000385945.1_ASM38594v1	AGK79717.1	CP005080.1.cluster020	119494	AmfS_biosynthetic_gene_cluster (100% of genes show similarity)
Streptomyces_agglomeratus_6-3-2_GCF_001746415.1_ASM174641v1	WP_069935652.1	NZ_MEHJ01000001.1.cluster026	119563	Friulimicin_biosynthetic_gene_cluster (21% of genes show similarity)
Streptomyces_qinglanensis_SCSIO_M10379_GCF_001751375.1_ASM175137v1	WP_069991129.1	NZ_LJGV01000022.1.cluster01	121751	No BGC identified
Streptomyces_alboviridis_NRRL_B-1579_GCF_000716935.1_ASM71693v1	WP_032757719.1	NZ_JNWU01000012.1.cluster022	122485	AmfS_biosynthetic_gene_cluster (100% of genes show similarity)
Streptomyces_formicae_KY5_GCF_002556545.1_ASM255654v1	WP_098240657.1	NZ_CP022685.1.cluster06	123097	Telomycin_biosynthetic_gene_cluster (55% of genes show similarity)
Streptomyces_lydicus_A02_GCF_000952035.2_ASM95203v2	WP_046926795.1	NZ_CP007699.2.cluster018	123156	Salinomycin_biosynthetic_gene_cluster (6% of genes show similarity)
Streptomyces_lydicus_A02_GCA_000952035.2_ASM95203v2	AJT65420.1	CP007699.2.cluster019	123156	Salinomycin_biosynthetic_gene_cluster (6% of genes show similarity)
Streptomyces_microflavus_NBRC_13062_GCA_013167915.1_ASM1316791v1	GFN06779.1	BLWD01000001.1.cluster015	123445	AmfS_biosynthetic_gene_cluster (100% of genes show similarity)
Streptomyces_fulvissimus_DSM_40593_GCA_000385945.1_ASM38594v1	AGK77548.1	CP005080.1.cluster015	124638	No BGC identified
Streptomyces_globisporus_C-1027_GCA_000261345.2_ASM26134v2	ALU94158.1	CP013738.1.cluster011	124792	No BGC identified
Streptomyces_coelicolor_A3_2_GCA_000203835.1_ASM20383v1	CAB90887.1	AL645882.2.cluster027	125681	Coelibactin_biosynthetic_gene_cluster (100% of genes show similarity)
Streptomyces_qaidamensis_S10_GCF_001611795.1_ASM161179v1	WP_062930756.1	NZ_CP015098.1.cluster024	126096	Informatipeptin_biosynthetic_gene_cluster (100% of genes show similarity)
Streptomyces_sparsogenes_ATCC_25498_GCF_001704635.1_ASM170463v1	WP_065958689.1	NZ_MAXF01000020.1.cluster033	126271	SapB_biosynthetic_gene_cluster (75% of genes show similarity)
Streptomyces_microflavus_NBRC_13062_GCA_013167915.1_ASM1316791v1	GFN04350.1	BLWD01000001.1.cluster011	126778	No BGC identified
Streptomyces_yanglinensis_CGMCC_4.2023_GCF_900107965.1_IMG-taxon_2667527441	WP_103888081.1	NZ_FNVU01000011.1.cluster09	129006	Spore_pigment_biosynthetic_gene_cluster (83% of genes show similarity)
Streptomyces_alboflavus_MDJK44_GCF_002189675.2_ASM218967v2	WP_087886799.1	NZ_CP021748.1.cluster022	130993	Herboxidiene_biosynthetic_gene_cluster (2% of genes show similarity)
Streptomyces_malaysiensis_DSM_4137_GCA_002591335.1_ASM259133v1	ATL83332.1	CP023992.1.cluster020	132536	7-prenylisatin_biosynthetic_gene_cluster (40% of genes show similarity)
Streptomyces_rishiriensis_NBRC_13407_GCF_003112535.1_ASM311253v1	WP_109001042.1	NZ_BEWA01000006.1.cluster013	132786	No BGC identified
Streptomyces_violaceusniger_Tu_4113_GCF_000147815.2_ASM14781v3	WP_014061175.1	NC_015957.1.cluster039	133547	7-prenylisatin_biosynthetic_gene_cluster (40% of genes show similarity)
Streptomyces_ficellus_NRRL_8067_GCF_009739905.1_ASM973990v1	WP_156694045.1	NZ_CP034279.1.cluster017	133576	Bottromycin_A2_biosynthetic_gene_cluster (9% of genes show similarity)
Streptomyces_scabiei_87.22_GCF_000091305.1_ASM9130v1	WP_013003139.1	NC_013929.1.cluster019	134119	Bottromycin_A2_biosynthetic_gene_cluster (75% of genes show similarity)
Streptomyces_olivoverticillatus_CECT_3266_GCF_014203555.1_ASM1420355v1	WP_184346321.1	NZ_JACHJH010000001.1.cluster02	134765	No BGC identified
Streptomyces_chilikensis_RC_1830_GCF_001642695.1_ASM164269v2	WP_166025146.1	NZ_LWCC02000005.1.cluster020	137408	Desferrioxamine_B_biosynthetic_gene_cluster (83% of genes show similarity)
Streptomyces_griseosporeus_JCM_4766_GCA_014656055.1_ASM1465605v1	GHF46345.1	BNBR01000001.1.cluster08	137674	Gamma-butyrolactone_biosynthetic_gene_cluster (100% of genes show similarity)
Streptomyces_silvensis_ATCC_53525_GCF_001482415.1_ASM148241v1	WP_058849270.1	NZ_LOCL01000038.1.cluster028	140750	No BGC identified
Streptomyces_cavourensis_DSM_41795_GCF_006788935.1_ASM678893v1	WP_142229130.1	NZ_VFRC01000001.1.cluster012	140903	No BGC identified
Streptomyces_avermitilis_MA-4680_GCF_000009765.2_ASM976v2	WP_078936633.1	NC_003155.5.cluster012	141925	No BGC identified
Streptomyces_ipomoeae_B12321_GCF_006547165.1_ASM654716v1	WP_141574687.1	NZ_SPBA01000153.1.cluster07	143061	Medermycin_biosynthetic_gene_cluster (13% of genes show similarity)
Streptomyces_laurentii_ATCC_31255_GCA_002355495.1_ASM235549v1	BAU83647.1	AP017424.1.cluster011	144410	Pristinamycin_biosynthetic_gene_cluster (23% of genes show similarity)
Streptomyces_gelaticus_JCM_4376_GCA_014649535.1_ASM1464953v1	GGV83310.1	BMTF01000007.1.cluster010	146793	No BGC identified
Streptomyces_albidoflavus_SM254_GCF_001577385.1_ASM157738v1	WP_061404298.1	NZ_CP014485.1.cluster011	147163	No BGC identified
Streptomyces_rubidus_CGMCC_4.2026_GCF_900110255.1_IMG-taxon_2671180039	WP_079175991.1	NZ_FODD01000007.1.cluster05	147721	Spore_pigment_biosynthetic_gene_cluster (83% of genes show similarity)
Streptomyces_tsukubensis_AT3_GCF_009296025.1_ASM929602v1	WP_077973784.1	NZ_CP045178.1.cluster015	148275	No BGC identified
Streptomyces_indicus_CGMCC_4.5727_GCF_900100315.1_IMG-taxon_2675903130	WP_093610377.1	NZ_FNFF01000005.1.cluster07	149899	Scabichelin_biosynthetic_gene_cluster (20% of genes show similarity)
Streptomyces_agglomeratus_6-3-2_GCF_001746415.1_ASM174641v1	WP_069930476.1	NZ_MEHJ01000001.1.cluster014	150858	Melanin_biosynthetic_gene_cluster (100% of genes show similarity)
Streptomyces_uncialis_DCA2648_GCF_001905345.1_ASM190534v1	WP_073783954.1	NZ_LFBV01000001.1.cluster05	152579	Lomaiviticin_biosynthetic_gene_cluster (35% of genes show similarity)
Streptomyces_formicae_KY5_GCF_002556545.1_ASM255654v1	WP_098247628.1	NZ_CP022685.1.cluster026	155355	BE-24566B_/_zunyimycin_A_biosynthetic_gene_cl uster (43% of genes show similarity)
Streptomyces_rubiginosohelvolus_JCM_4415_GCA_014649875.1_ASM1464987v1	GGR83017.1	BMTW01000002.1.cluster06	160258	No BGC identified
Streptomyces_californicus_NRRL_2423_GCF_000717665.1_ASM71766v1	WP_030339615.1	NZ_JOAC01000002.1.cluster04	161909	No BGC identified
Streptomyces_sp._Tue6075_GCA_001931635.1_ASM193163v1	APS18376.1	CP010833.1.cluster07	163039	No BGC identified
Streptomyces_albospinus_JCM_3399_GCA_014648695.1_ASM1464869v1	GGU46204.1	BMRP01000002.1.cluster02	163595	No BGC identified
Streptomyces_griseus_S4-7_GCA_000932225.2_ASM93222v2	PPA39121.1	JYBE02000001.1.cluster06	164297	No BGC identified
Streptomyces_badius_SF7B6_GCA_003263885.1_ASM326388v1	RAN16517.1	LWMP01000001.1.cluster06	165810	No BGC identified
Streptomyces_brevispora_DSM_42059_GCF_007829885.1_ASM782988v1	WP_145763812.1	NZ_VIWW01000001.1.cluster06	165838	No BGC identified
Streptomyces_flaveolus_JCM_4032_GCA_014648815.1_ASM1464881v1	GGQ78826.1	BMRV01000010.1.cluster016	166043	Herboxidiene_biosynthetic_gene_cluster (2% of genes show similarity)
Streptomyces_peucetius_ATCC_27952_GCA_002777535.1_ASM277753v1	ATW48776.1	CP022438.1.cluster09	166141	Salinosporamide_biosynthetic_gene_cluster (16% of genes show similarity)
Streptomyces_clavifer_JCM_5059_GCA_014651175.1_ASM1465117v1	GHA88861.1	BMWJ01000002.1.cluster03	166188	No BGC identified
Streptomyces_albireticuli_MDJK11_GCF_002192455.1_ASM219245v1	WP_087925614.1	NZ_CP021744.1.cluster013	169838	JBIR-34,_JBIR-35_biosynthetic_gene_cluster (8% of genes show similarity)
Streptomyces_phaeoluteigriseus_DSM_41896_GCF_001896135.2_ASM189613v2	WP_094103568.1	NZ_MPOH02000016.1.cluster011	169972	Gamma-butyrolactone_biosynthetic_gene_cluster (100% of genes show similarity)
Streptomyces_radiopugnans_CGMCC_4.3519_GCF_900110735.1_IMG-taxon_2663762755	WP_093654064.1	NZ_FOET01000001.1.cluster015	170396	SRO15-2005_biosynthetic_gene_cluster (100% of genes show similarity)
Streptomyces_clavuligerus_ATCC_27064_GCF_005519465.1_ASM551946v1	WP_009996342.1	NZ_CP027858.1.cluster022	171378	Desferrioxamine_B_biosynthetic_gene_cluster (100% of genes show similarity)
Streptomyces_sp._SID7815_GCF_009862365.1_ASM986236v1	WP_014155193.1	NZ_WWHD01000001.1.cluster013	171526	Lactonamycin_biosynthetic_gene_cluster (3% of genes show similarity)
Streptomyces_parvulus_2297_GCA_001660045.1_ASM166004v1	ANJ09275.1	CP015866.1.cluster09	174388	Albaflavenone_biosynthetic_gene_cluster (100% of genes show similarity)
Streptomyces_vinaceus_ATCC_27476_GCF_008704935.1_ASM870493v1	WP_132754805.1	NZ_CP023692.1.cluster015	177087	Desferrioxamine_B_biosynthetic_gene_cluster (100% of genes show similarity)
Streptomyces_coeruleorubidus_ATCC_13740_GCF_008705135.1_ASM870513v1	WP_150482802.1	NZ_CP023694.1.cluster019	177234	Albaflavenone_biosynthetic_gene_cluster (100% of genes show similarity)
Streptomyces_coeruleorubidus_ATCC_13740_GCA_008705135.1_ASM870513v1	QEV27548.1	CP023694.1.cluster019	177234	Albaflavenone_biosynthetic_gene_cluster (100% of genes show similarity)
Streptomyces sp. RLB1-9 (QDO00508.1)	QDO00508.1	CP041654.1	180000	albaflavenone (100% of genes show similarity)
Streptomyces_antibioticus_DSM_41481_GCA_012044595.1_ASM1204459v1	QIT46401.1	CP050692.1.cluster013	180646	Albaflavenone_biosynthetic_gene_cluster (100% of genes show similarity)
Streptomyces_antibioticus_DSM_41481_GCF_002019855.1_ASM201985v1	WP_078634684.1	NZ_CM007717.1.cluster013	180670	Albaflavenone_biosynthetic_gene_cluster (100% of genes show similarity)
Streptomyces_xinghaiensis_S187_GCF_000220705.2_ASM22070v2	WP_095758105.1	NZ_CP023202.1.cluster017	181298	Granaticin_biosynthetic_gene_cluster (21% of genes show similarity)
Streptomyces_bingchenggensis_BCW-1_GCF_000092385.1_ASM9238v1	WP_014181316.1	NC_016582.1.cluster041	181726	No BGC identified
Streptomyces_yangpuensis_fd2-tb_GCF_001005295.1_ASM100529v1	WP_046774697.1	NZ_LBMK01000001.1.cluster01	182598	Desferrioxamine_B_biosynthetic_gene_cluster (100% of genes show similarity)
Streptomyces_cattleya_DSM_46488_GCA_000240165.1_ASM24016v1	AEW94372.1	CP003219.1.cluster09	185164	Rabelomycin_biosynthetic_gene_cluster (6% of genes show similarity)
Streptomyces_olivochromogenes_DSM_40451_GCF_001514115.1_ASM151411v1	WP_067368271.1	NZ_KQ948455.1.cluster07	185396	Albaflavenone_biosynthetic_gene_cluster (100% of genes show similarity)
Streptomyces_exfoliatus_A1013Y_GCF_005517195.1_ASM551719v1	WP_175439038.1	NZ_CP040244.1.cluster03	190122	Desferrioxamine_B_biosynthetic_gene_cluster (100% of genes show similarity)
Streptomyces_ambofaciens_ATCC_23877_GCF_001267885.1_ASM126788v1	WP_053136429.1	NZ_CP012382.1.cluster010	190299	Albaflavenone_biosynthetic_gene_cluster (100% of genes show similarity)
Streptomyces_ambofaciens_ATCC_23877_GCA_001267885.1_ASM126788v1	AKZ57872.1	CP012382.1.cluster010	190299	Albaflavenone_biosynthetic_gene_cluster (100% of genes show similarity)
Streptomyces_rubrogriseus_NBRC_15455_GCF_003112595.1_ASM311259v1	WP_109033203.1	NZ_BEWD01000008.1.cluster024	190803	Albaflavenone_biosynthetic_gene_cluster (100% of genes show similarity)
Streptomyces_lateritius_JCM_4389_GCA_014649715.1_ASM1464971v1	GGT90518.1	BMTO01000009.1.cluster012	191930	Desferrioxamine_B_biosynthetic_gene_cluster (100% of genes show similarity)
Streptomyces_sp._S1A1-7_GCA_007113565.2_ASM711356v2	QDN80190.1	CP041604.2.cluster019	192273	Albaflavenone_biosynthetic_gene_cluster (100% of genes show similarity)
Streptomyces_griseofuscus_DSM_40191_GCF_014673495.1_ASM1467349v1	WP_037661622.1	NZ_CP051006.1.cluster023	192655	Desferrioxamine_B_biosynthetic_gene_cluster (100% of genes show similarity)
Streptomyces_sp._RLB1-8_GCA_007113405.2_ASM711340v2	QDO62596.1	CP041650.2.cluster019	192803	Albaflavenone_biosynthetic_gene_cluster (100% of genes show similarity)
Streptomyces_nashvillensis_JCM_4498_GCA_014650095.1_ASM1465009v1	GGY51186.1	BMUH01000017.1.cluster025	192918	Desferrioxamine_B_biosynthetic_gene_cluster (100% of genes show similarity)
Streptomyces_sp._S1D4-23_GCA_007113485.2_ASM711348v2	QDO10726.1	CP041613.2.cluster020	194134	Albaflavenone_biosynthetic_gene_cluster (100% of genes show similarity)
Streptomyces_tendae_UTMC_3329_GCF_009829585.1_ASM982958v1	WP_159324135.1	NZ_RSEG01000002.1.cluster017	194355	Albaflavenone_biosynthetic_gene_cluster (100% of genes show similarity)
Streptomyces_lucensis_JCM_4490_GCA_014650035.1_ASM1465003v1	GGW35191.1	BMUE01000002.1.cluster03	194592	Desferrioxamine_B_biosynthetic_gene_cluster (100% of genes show similarity)
Streptomyces_armeniacus_ATCC_15676_GCA_003355155.1_ASM335515v1	AXK35212.1	CP031320.1.cluster022	194677	Acarviostatin_biosynthetic_gene_cluster (18% of genes show similarity)
Streptomyces_cinereoruber_ATCC_19740_GCF_009299385.1_ASM929938v1	WP_152370881.1	NZ_CP023693.1.cluster014	194877	No BGC identified
Streptomyces_cinereoruber_ATCC_19740_GCA_009299385.1_ASM929938v1	QEV35163.1	CP023693.1.cluster014	194877	No BGC identified
Embleya_scabrispora_NF3_GCF_002024165.1_SSNF3.0	WP_078974116.1	NZ_MWQN01000001.1.cluster03	194983	Polyoxypeptin_biosynthetic_gene_cluster (8% of genes show similarity)
Streptomyces_narbonensis_JCM_4147_GCA_014649015.1_ASM1464901v1	GGV92270.1	BMSF01000001.1.cluster01	195600	Desferrioxamine_B_biosynthetic_gene_cluster (100% of genes show similarity)
Streptomyces_galilaeus_ATCC_14969_GCF_008704575.1_ASM870457v1	WP_150471304.1	NZ_CP023703.1.cluster09	195797	Skyllamycin_biosynthetic_gene_cluster (20% of genes show similarity)
Streptomyces_thermolilacinus_SPC6_GCF_000478605.2_ASM47860v2	WP_028964194.1	NZ_ASHX02000001.1.cluster011	196492	Desferrioxamine_B_biosynthetic_gene_cluster (100% of genes show similarity)
Streptomyces_longwoodensis_DSM_41677_GCF_001514125.1_ASM151412v1	WP_067235845.1	NZ_KQ948555.1.cluster022	197158	Desferrioxamine_B_biosynthetic_gene_cluster (100% of genes show similarity)
Streptomyces_peucetius_ATCC_27952_GCA_002777535.1_ASM277753v1	ATW49052.1	CP022438.1.cluster011	197256	No BGC identified
Streptomyces_cinnamoneus_DSM_41675_GCF_002939475.1_ASM293947v1	WP_099200275.1	NZ_PKFQ01000001.1.cluster011	197848	No BGC identified
Streptomyces_carminius_TRM_SA0054_GCF_002794255.1_ASM279425v1	WP_100204624.1	NZ_PGGW01000069.1.cluster019	203535	SRO15-2005_biosynthetic_gene_cluster (100% of genes show similarity)
Streptomyces_olivoverticillatus_CECT_3266_GCF_014203555.1_ASM1420355v1	WP_184346802.1	NZ_JACHJH010000002.1.cluster03	205673	Maklamicin_biosynthetic_gene_cluster (26% of genes show similarity)
Streptomyces_corchorusii_DSM_40340_GCF_001514055.1_ASM151405v1	WP_059261410.1	NZ_KQ948351.1.cluster01	206034	Desferrioxamine_B_biosynthetic_gene_cluster (100% of genes show similarity)
Streptomyces_glebosus_NBRC_13786_GCA_009811575.1_ASM981157v1	GFE16571.1	BLIO01000001.1.cluster021	206199	Fengycin_biosynthetic_gene_cluster (20% of genes show similarity)
Streptomyces_albiflavescens_CGMCC_4.7111_GCA_014645835.1_ASM1464583v1	GGN52898.1	BMMM01000002.1.cluster05	206754	WS9326_biosynthetic_gene_cluster (12% of genes show similarity)
Streptomyces_davaonensis_JCM_4913_GCF_000349325.1_ASM34932v1	WP_015660004.1	NC_020504.1.cluster020	206982	Desferrioxamine_B_biosynthetic_gene_cluster (100% of genes show similarity)
Streptomyces_gardneri_JCM_4375_GCF_014655085.1_ASM1465508v1	WP_141302490.1	NZ_BNBG01000001.1.cluster01	207115	Desferrioxamine_B_biosynthetic_gene_cluster (100% of genes show similarity)
Streptomyces_luteus_TRM_45540_GCF_000739045.1_ASM73904v1	WP_043372378.1	NZ_KN039946.1.cluster04	208601	Desferrioxamine_B_biosynthetic_gene_cluster (100% of genes show similarity)
Streptomyces_griseosporeus_JCM_4766_GCA_014656055.1_ASM1465605v1	GHF66112.1	BNBR01000004.1.cluster017	209330	Desferrioxamine_B_biosynthetic_gene_cluster (100% of genes show similarity)
Streptomyces_tubercidicus_NBRC_13090_GCF_009811635.1_ASM981163v1	WP_174878907.1	NZ_BLIR01000001.1.cluster015	210000	Fengycin_biosynthetic_gene_cluster (20% of genes show similarity)
Streptomyces_aureorectus_DSM_41692_GCA_014138545.1_ASM1413854v1	MBA8978016.1	JACJHU010000002.1.cluster018	212519	Desferrioxamine_B_biosynthetic_gene_cluster (100% of genes show similarity)
Streptomyces_violaceochromogenes_JCM_4530_GCA_014650235.1_ASM1465023v1	GHC52888.1	BMUO01000001.1.cluster06	213416	No BGC identified
Streptomyces_asterosporus_DSM_41452_GCA_006716135.1_ASM671613v1	QDI70778.1	CP022310.1.cluster018	213429	Desferrioxamine_B_biosynthetic_gene_cluster (100% of genes show similarity)
Streptomyces_qinzhouensis_SSL-25_GCF_007856155.1_ASM785615v1	WP_146482983.1	NZ_CP042266.1.cluster021	213922	Calcium-dependent_antibiotic_biosynthetic_gen e_cluster (15% of genes show similarity)
Streptomyces_sp._SSL-25_GCA_007856155.1_ASM785615v1	QDY79698.1	CP042266.1.cluster021	213922	Calcium-dependent_antibiotic_biosynthetic_gen e_cluster (17% of genes show similarity)
Streptomyces_pluripotens_MUSC_135_GCA_000802245.2_ASM80224v2	ARP70519.1	CP021080.1.cluster011	214116	PM100117_/_PM100118_biosynthetic_gene_cluster (8% of genes show similarity)
Streptomyces_sulfonofaciens_JCM_5069_GCA_014656295.1_ASM1465629v1	GHH76225.1	BNCD01000005.1.cluster05	214699	No BGC identified
Streptomyces_agglomeratus_6-3-2_GCF_001746415.1_ASM174641v1	WP_069928531.1	NZ_MEHJ01000001.1.cluster017	215385	Desferrioxamine_B_biosynthetic_gene_cluster (100% of genes show similarity)
Streptomyces_leeuwenhoekii_C34_DSM_42122_NRRL_B-24963_GCF_001013905.1_sleC34	WP_029383072.1	NZ_LN831790.1.cluster020	217192	Desferrioxamine_B_biosynthetic_gene_cluster (100% of genes show similarity)
Streptomyces_libani_NBRC_13452_GCA_009811595.1_ASM981159v1	GFE24356.1	BLIP01000001.1.cluster016	217343	Fengycin_biosynthetic_gene_cluster (20% of genes show similarity)
Streptomyces_lanatus_JCM_4588_GCA_014655715.1_ASM1465571v1	GHG95602.1	BNBM01000003.1.cluster09	218042	Albaflavenone_biosynthetic_gene_cluster (100% of genes show similarity)
Streptomyces_chartreusis_ATCC_14922_GCF_008704715.1_ASM870471v1	WP_150498676.1	NZ_CP023689.1.cluster09	218625	Hopene_biosynthetic_gene_cluster (92% of genes show similarity)
Streptomyces_filipinensis_JCM_4369_GCA_014649495.1_ASM1464949v1	GGU72477.1	BMTD01000001.1.cluster01	219351	Desferrioxamine_B_biosynthetic_gene_cluster (100% of genes show similarity)
Streptomyces_bingchenggensis_BCW-1_GCF_000092385.1_ASM9238v1	WP_055414005.1	NC_016582.1.cluster032	219943	WS9326_biosynthetic_gene_cluster (25% of genes show similarity)
Streptomyces_hygroscopicus_KCTC_1717_GCF_001447075.1_ASM144707v1	WP_014673070.1	NZ_CP013219.1.cluster023	220704	Yatakemycin_biosynthetic_gene_cluster (45% of genes show similarity)
Streptomyces_durhamensis_NRRL_B-3309_GCF_000725475.1_Doro.v1.0	WP_031159321.1	NZ_JNXR01000002.1.cluster01	221993	Desferrioxamine_B_biosynthetic_gene_cluster (100% of genes show similarity)
Streptomyces_violaceorubidus_NRRL_B-16381_GCF_000717995.1_ASM71799v1	WP_030145751.1	NZ_JODM01000001.1.cluster02	222926	Albaflavenone_biosynthetic_gene_cluster (100% of genes show similarity)
Streptomyces_geysiriensis_JCM_4962_GCA_014651095.1_ASM1465109v1	GGY76673.1	BMWF01000007.1.cluster08	223547	Desferrioxamine_B_biosynthetic_gene_cluster (100% of genes show similarity)
Streptomyces_cellostaticus_DSM_40189_GCF_001513965.1_ASM151396v1	WP_066993032.1	NZ_KQ948016.1.cluster06	223931	Kanamycin_biosynthetic_gene_cluster (2% of genes show similarity)
Streptomyces_griseoflavus_Tu4000_GCF_000158975.1_ASM15897v1	WP_004930685.1	NZ_GG657758.1.cluster013	224403	Desferrioxamine_B_biosynthetic_gene_cluster (83% of genes show similarity)
Streptomyces_griseochromogenes_ATCC_14511_GCF_001542625.1_ASM154262v2	WP_067315146.1	NZ_CP016279.1.cluster026	224837	Napsamycin_biosynthetic_gene_cluster (86% of genes show similarity)
Streptomyces_viridosporus_ATCC_14672_GCF_000156435.1_ASM15643v1	WP_004987322.1	NZ_DS999641.1.cluster017	225647	Desferrioxamine_B_biosynthetic_gene_cluster (83% of genes show similarity)
Streptomyces_pactum_ACT12_GCF_002005225.1_ASM200522v1	WP_055417231.1	NZ_CP019724.1.cluster023	225874	Desferrioxamine_B_biosynthetic_gene_cluster (100% of genes show similarity)
Streptomyces_incarnatus_NRRL_8089_GCA_001027185.1_ASM102718v1	AKJ12778.1	CP011497.1.cluster015	226550	Desferrioxamine_B_biosynthetic_gene_cluster (100% of genes show similarity)
Streptomyces_echinatus_CECT_3313_GCF_014203595.1_ASM1420359v1	WP_184958133.1	NZ_JACHJK010000001.1.cluster01	227615	Desferrioxamine_B_biosynthetic_gene_cluster (100% of genes show similarity)
Streptomyces_puniciscabiei_DSM_41929_GCF_006715785.1_ASM671578v1	WP_055710077.1	NZ_VFNX01000001.1.cluster014	227750	Desferrioxamine_B_biosynthetic_gene_cluster (100% of genes show similarity)
Streptomyces_lividans_TK24_GCA_000739105.1_ASM73910v1	AIJ15463.1	CP009124.1.cluster018	228271	Desferrioxamine_B_biosynthetic_gene_cluster (100% of genes show similarity)
Streptomyces_sp._SID7815_GCF_009862365.1_ASM986236v1	WP_014155933.1	NZ_WWHD01000001.1.cluster015	229967	Desferrioxamine_B_biosynthetic_gene_cluster (83% of genes show similarity)
Streptomyces_collinus_Tu_365_GCF_000444875.1_ASM44487v1	WP_043476485.1	NC_021985.1.cluster021	231288	No BGC identified
Streptomyces_avermitilis_MA-4680_GCF_000009765.2_ASM976v2	WP_010986474.1	NC_003155.5.cluster027	232073	Desferrioxamine_B_biosynthetic_gene_cluster (100% of genes show similarity)
Streptomyces_lincolnensis_NRRL_2936_GCF_001685355.1_ASM168535v1	WP_067438743.1	NZ_CP016438.1.cluster016	232620	Albaflavenone_biosynthetic_gene_cluster (100% of genes show similarity)
Streptomyces_seoulensis_KCTC_9819_GCF_004328625.1_ASM432862v1	WP_031182673.1	NZ_CP032229.1.cluster08	233394	Colabomycin_biosynthetic_gene_cluster (11% of genes show similarity)
Streptomyces_ruber_JCM_3131_GCA_014648075.1_ASM1464807v1	GGQ53453.1	BMQK01000004.1.cluster013	234516	Desferrioxamine_B_biosynthetic_gene_cluster (83% of genes show similarity)
Streptomyces_argenteolus_3259_GCF_007829855.1_ASM782985v1	WP_145801167.1	NZ_VIWQ01000001.1.cluster01	234679	Desferrioxamine_B_biosynthetic_gene_cluster (100% of genes show similarity)
Streptomyces_purpureus_KA281_GCF_000384175.1_ASM38417v1	WP_106959806.1	NZ_KB913030.1.cluster011	235402	Bottromycin_A2_biosynthetic_gene_cluster (39% of genes show similarity)
Streptomyces_avidinii_CG_885_GCA_003268965.1_ASM326896v1	RAS36066.1	QLTM01000001.1.cluster01	235989	Desferrioxamine_B_biosynthetic_gene_cluster (83% of genes show similarity)
Streptomyces_capillispiralis_DSM_41695_GCA_007829875.1_ASM782987v1	TWF87114.1	VIWV01000001.1.cluster022	236536	Desferrioxamine_B_biosynthetic_gene_cluster (100% of genes show similarity)
Streptomyces_yanglinensis_CGMCC_4.2023_GCF_900107965.1_IMG-taxon_2667527441	WP_103885037.1	NZ_FNVU01000003.1.cluster07	239093	Hopene_biosynthetic_gene_cluster (69% of genes show similarity)
Streptomyces_lanatus_JCM_4588_GCA_014655715.1_ASM1465571v1	GHG88288.1	BNBM01000001.1.cluster03	239245	Gamma-butyrolactone_biosynthetic_gene_cluster (100% of genes show similarity)
Streptomyces_alboniger_ATCC_12461_GCF_008704395.1_ASM870439v1	WP_055532319.1	NZ_CP023695.1.cluster011	239495	Griseobactin_biosynthetic_gene_cluster (70% of genes show similarity)
Streptomyces_ambofaciens_ATCC_23877_GCF_001267885.1_ASM126788v1	WP_053131989.1	NZ_CP012382.1.cluster08	239528	No BGC identified
Streptomyces_luteogriseus_DSM_40483_GCF_014205055.1_ASM1420505v1	WP_184910468.1	NZ_JACHMS010000001.1.cluster017	239880	Desferrioxamine_B_biosynthetic_gene_cluster (100% of genes show similarity)
Streptomyces_chartreusis_ATCC_14922_GCF_008704715.1_ASM870471v1	WP_150502193.1	NZ_CP023689.1.cluster024	240533	Desferrioxamine_B_biosynthetic_gene_cluster (100% of genes show similarity)
Embleya_scabrispora_NF3_GCF_002024165.1_SSNF3.0	WP_078974116.1	NZ_MWQN01000001.1.cluster035	240714	Piericidin_A1_biosynthetic_gene_cluster (50% of genes show similarity)
Streptomyces_coelicolor_A3_2_GCA_000203835.1_ASM20383v1	CAB90918.1	AL645882.2.cluster010	241459	Calcium-dependent_antibiotic_biosynthetic_gen e_cluster (90% of genes show similarity)
Streptomyces_fulvorobeus_DSM_41455_GCF_013409565.1_ASM1340956v1	WP_173313502.1	NZ_JACCCF010000001.1.cluster010	243777	Clavulanic_acid_biosynthetic_gene_cluster (50% of genes show similarity)
Streptomyces_lincolnensis_NRRL_2936_GCF_001685355.1_ASM168535v1	WP_067443128.1	NZ_CP016438.1.cluster028	244282	Ansatrienin_(mycotrienin)_biosynthetic_gene_c luster (11% of genes show similarity)
Streptomyces_rubrogriseus_NBRC_15455_GCF_003112595.1_ASM311259v1	WP_109032607.1	NZ_BEWD01000007.1.cluster021	249915	Desferrioxamine_B_biosynthetic_gene_cluster (100% of genes show similarity)
Streptomyces_spectabilis_ATCC_27465_GCF_008704795.1_ASM870479v1	WP_150511446.1	NZ_CP023690.1.cluster019	255320	Fluostatin_biosynthetic_gene_cluster (10% of genes show similarity)
Streptomyces_globosus_LZH-48_GCF_003325375.1_ASM332537v1	WP_114057762.1	NZ_CP030862.1.cluster022	255938	2-methylisoborneol_biosynthetic_gene_cluster (100% of genes show similarity)
Streptomyces_bellus_JCM_4292_GCA_014649195.1_ASM1464919v1	GGU12559.1	BMSO01000010.1.cluster015	256984	Desferrioxamine_B_biosynthetic_gene_cluster (100% of genes show similarity)
Streptomyces_violarus_JCM_4534_GCF_014650255.1_ASM1465025v1	WP_184593370.1	NZ_BMUP01000005.1.cluster017	259910	Desferrioxamine_B_biosynthetic_gene_cluster (100% of genes show similarity)
Streptomyces_fragilis_NBRC_12862_GCF_003112515.1_ASM311251v1	WP_108955087.1	NZ_BEVZ01000005.1.cluster017	260270	Istamycin_biosynthetic_gene_cluster (4% of genes show similarity)
Streptomyces_atroolivaceus_NRRL_ISP-5137_GCF_000717025.1_ASM71702v1	WP_033298857.1	NZ_JNXG01000003.1.cluster04	263264	Desferrioxamine_B_biosynthetic_gene_cluster (80% of genes show similarity)
Streptomyces_spongiicola_HNM0071_GCF_003122365.1_ASM312236v1	WP_109293946.1	NZ_CP029254.1.cluster09	264077	Spore_pigment_biosynthetic_gene_cluster (83% of genes show similarity)
Streptomyces_lomondensis_JCM_4866_GCA_014651035.1_ASM1465103v1	GGW77013.1	BMWC01000001.1.cluster01	267001	Desferrioxamine_B_biosynthetic_gene_cluster (100% of genes show similarity)
Streptomyces_tuirus_JCM_4255_GCA_014701095.1_ASM1470109v1	BCL20858.1	AP023439.1.cluster010	267244	Platencin_biosynthetic_gene_cluster (9% of genes show similarity)
Streptomyces_cinereoruber_ATCC_19740_GCF_009299385.1_ASM929938v1	WP_152370158.1	NZ_CP023693.1.cluster010	267740	Bleomycin_biosynthetic_gene_cluster (6% of genes show similarity)
Streptomyces_orinoci_NRRL_B-3379_GCF_003121295.1_ASM312129v1	WP_109281391.1	NZ_PHNC01000029.1.cluster015	268644	Alkylresorcinol_biosynthetic_gene_cluster (66% of genes show similarity)
Streptomyces_vietnamensis_GIM4.0001_GCF_000830005.1_ASM83000v1	WP_041130305.1	NZ_CP010407.1.cluster012	272591	Saframycin_A_biosynthetic_gene_cluster (12% of genes show similarity)
Streptomyces_vietnamensis_GIM4.0001_GCF_000830005.1_ASM83000v1	WP_041131930.1	NZ_CP010407.1.cluster021	274902	Hopene_biosynthetic_gene_cluster (69% of genes show similarity)
Streptomyces_kanamyceticus_ATCC_12853_GCF_008704495.1_ASM870449v1	WP_055543607.1	NZ_CP023699.1.cluster024	275593	Desferrioxamine_B_biosynthetic_gene_cluster (83% of genes show similarity)
Streptomyces_roseochromogenus_DS_12.976_GCF_000497445.1_S.roseochromogenes_v1	WP_023550071.1	NZ_CM002285.1.cluster026	275676	Desferrioxamine_B_biosynthetic_gene_cluster (100% of genes show similarity)
Streptomyces_longisporoflavus_JCM_4396_GCA_014649775.1_ASM1464977v1	GGV30682.1	BMTR01000003.1.cluster010	276217	Desferrioxamine_B_biosynthetic_gene_cluster (83% of genes show similarity)
Streptomyces_dengpaensis_XZHG99_GCA_002946835.1_ASM294683v1	AVH58363.1	CP026652.1.cluster018	282106	Desferrioxamine_B_biosynthetic_gene_cluster (100% of genes show similarity)
Streptomyces_noursei_ATCC_11455_GCF_001704275.1_ASM170427v1	WP_067350891.1	NZ_CP011533.1.cluster025	284240	No BGC identified
Streptomyces_violaceochromogenes_JCM_4530_GCA_014650235.1_ASM1465023v1	GHC46934.1	BMUO01000001.1.cluster02	287242	Coelichelin_biosynthetic_gene_cluster (100% of genes show similarity)
Streptomyces_caatingaensis_CMAA_1322_GCF_001187435.1_ASM118743v1	WP_049716561.1	NZ_LFXA01000009.1.cluster021	288430	Meilingmycin_biosynthetic_gene_cluster (2% of genes show similarity)
Streptomyces_tsukubensis_NRRL_18488_GCA_003932715.1_ASM393271v1	AZK97317.1	CP020700.1.cluster027	288864	Hopene_biosynthetic_gene_cluster (76% of genes show similarity)
Streptomyces_albireticuli_MDJK11_GCF_002192455.1_ASM219245v1	WP_087930632.1	NZ_CP021744.1.cluster020	291532	Melanin_biosynthetic_gene_cluster (28% of genes show similarity)
Streptomyces_haliclonae_DSM_41968_GCF_014204855.1_ASM1420485v1	WP_184773639.1	NZ_JACHME010000002.1.cluster04	292063	Brasilicardin_A_biosynthetic_gene_cluster (27% of genes show similarity)
Streptomyces_albidoflavus_SM254_GCF_001577385.1_ASM157738v1	WP_061405205.1	NZ_CP014485.1.cluster018	294431	Auricin_deoxysugar_moieties_biosynthetic_gene _cluster (13% of genes show similarity)
Streptomyces_auratus_AGR0001_GCF_000280865.1_ASM28086v1	WP_078568727.1	NZ_JH725387.1.cluster015	294565	No BGC identified
Streptomyces sp. RLB1-33	QIY73172.1	CP050974.1	295000	albaflavenone (100% of genes show similarity)
Streptomyces_avermitilis_MA-4680_GCF_000009765.2_ASM976v2	WP_010984669.1	NC_003155.5.cluster024	296213	Herboxidiene_biosynthetic_gene_cluster (4% of genes show similarity)
Streptomyces_avermitilis_MA-4680_GCA_000009765.2_ASM976v2	BAC70950.1	BA000030.4.cluster024	296213	Herboxidiene_biosynthetic_gene_cluster (4% of genes show similarity)
Streptomyces_dioscori_A217_GCF_003024195.1_ASM302419v1	WP_107015874.1	NZ_KZ679040.1.cluster06	296686	Desferrioxamine_B_biosynthetic_gene_cluster (83% of genes show similarity)
Streptomyces_kasugaensis_BCRC_12349_GCF_002261115.1_ASM226111v1	WP_094793854.1	NZ_NDXL01000002.1.cluster027	298763	No BGC identified
Streptomyces_spiroverticillatus_JCM_4609_GCA_014650415.1_ASM1465041v1	GHA09617.1	BMUX01000006.1.cluster08	299123	Hormaomycin_biosynthetic_gene_cluster (17% of genes show similarity)
Streptomyces_qaidamensis_S10_GCF_001611795.1_ASM161179v1	WP_062927199.1	NZ_CP015098.1.cluster09	301251	Platencin_biosynthetic_gene_cluster (9% of genes show similarity)
Streptomyces_antibioticus_DSM_41481_GCF_002019855.1_ASM201985v1	WP_030798624.1	NZ_CM007717.1.cluster011	301739	Fredericamycin_biosynthetic_gene_cluster (81% of genes show similarity)
Streptomyces_lunaelactis_MM109_GCF_003054555.1_ASM305455v1	WP_108150193.1	NZ_CP026304.1.cluster012	312448	Bagremycin_biosynthetic_gene_cluster (50% of genes show similarity)
Streptomyces_caniferus_NBRC_15389_GCF_009811555.1_ASM981155v1	WP_159481147.1	NZ_BLIN01000005.1.cluster036	313832	Simocyclinone_biosynthetic_gene_cluster (5% of genes show similarity)
Streptomyces_qinglanensis_SCSIO_M10379_GCF_001751375.1_ASM175137v1	WP_019354231.1	NZ_LJGV01000022.1.cluster01	316747	No BGC identified
Streptomyces_natalensis_ATCC_27448_GCF_000935125.1_SNA_1.0	WP_044363478.1	NZ_JRKI01000008.1.cluster03	321098	No BGC identified
Streptomyces_albireticuli_MDJK11_GCF_002192455.1_ASM219245v1	WP_087926699.1	NZ_CP021744.1.cluster017	322066	Herboxidiene_biosynthetic_gene_cluster (2% of genes show similarity)
Streptomyces_nitrosporeus_ATCC_12769_GCF_008704555.1_ASM870455v1	WP_150489475.1	NZ_CP023702.1.cluster019	322768	Goadsporin_biosynthetic_gene_cluster (12% of genes show similarity)
Streptomyces_peucetius_ATCC_27952_GCA_002777535.1_ASM277753v1	ATW50273.1	CP022438.1.cluster013	337935	Cinerubin_B_biosynthetic_gene_cluster (65% of genes show similarity)
Streptomyces_peucetius_ATCC_27952_GCA_002777535.1_ASM277753v1	ATW50273.1	CP022438.1.cluster013	337935	Cinerubin_B_biosynthetic_gene_cluster (65% of genes show similarity)
Streptomyces_agglomeratus_6-3-2_GCF_001746415.1_ASM174641v1	WP_069926996.1	NZ_MEHJ01000001.1.cluster014	338236	Melanin_biosynthetic_gene_cluster (100% of genes show similarity)
Streptomyces_pactum_ACT12_GCF_002005225.1_ASM200522v1	WP_055416582.1	NZ_CP019724.1.cluster025	341509	Tetronasin_biosynthetic_gene_cluster (9% of genes show similarity)
Streptomyces_aquilus_GGCR-6_GCA_003955715.1_ASM395571v1	AZP18253.1	CP034463.1.cluster014	344233	No BGC identified
Streptomyces_lydicus_A02_GCF_000952035.2_ASM95203v2	WP_046927766.1	NZ_CP007699.2.cluster019	344919	No BGC identified
Streptomyces_collinus_Tu_365_GCF_000444875.1_ASM44487v1	WP_020939611.1	NC_021985.1.cluster013	346076	Sch47554_/_Sch47555_biosynthetic_gene_cluster (25% of genes show similarity)
Streptomyces_alboflavus_MDJK44_GCF_002189675.2_ASM218967v2	WP_087886326.1	NZ_CP021748.1.cluster017	365917	No BGC identified
Streptomyces_natalensis_ATCC_27448_GCF_000935125.1_SNA_1.0	WP_030068704.1	NZ_JRKI01000026.1.cluster015	374844	Siomycin_biosynthetic_gene_cluster (7% of genes show similarity)
Streptomyces_sp._S4.7_GCA_010384365.1_ASM1038436v1	QHY97878.1	CP048397.1.cluster013	399022	No BGC identified
Streptomyces_longwoodensis_DSM_41677_GCF_001514125.1_ASM151412v1	WP_067231573.1	NZ_KQ948551.1.cluster016	400242	Ectoine_biosynthetic_gene_cluster (100% of genes show similarity)
Streptomyces_lomondensis_JCM_4866_GCA_014651035.1_ASM1465103v1	GGW88803.1	BMWC01000002.1.cluster09	401816	No BGC identified
Streptomyces_sp._SID7815_GCF_009862365.1_ASM986236v1	WP_014155686.1	NZ_WWHD01000001.1.cluster014	402208	Istamycin_biosynthetic_gene_cluster (11% of genes show similarity)
Streptomyces_rimosus_R6-500_GCA_000707925.2_ASM70792v2	QGY71233.1	CP045803.1.cluster05	411170	Tetronasin_biosynthetic_gene_cluster (9% of genes show similarity)
Streptomyces_albidoflavus_SM254_GCF_001577385.1_ASM157738v1	WP_061405493.1	NZ_CP014485.1.cluster013	412107	Scabichelin_biosynthetic_gene_cluster (40% of genes show similarity)
Streptomyces_sp._WAC_06738_GCA_003945505.1_ASM394550v1	AZM46682.1	CP029618.1.cluster08	421021	Simocyclinone_biosynthetic_gene_cluster (10% of genes show similarity)
Streptomyces_alni_CGMCC_4.3510_GCF_900112845.1_IMG-taxon_2667527403	WP_093711801.1	NZ_FONG01000002.1.cluster05	423306	Istamycin_biosynthetic_gene_cluster (2% of genes show similarity)
Streptomyces_bingchenggensis_BCW-1_GCF_000092385.1_ASM9238v1	WP_014180314.1	NC_016582.1.cluster038	425557	Ectoine_biosynthetic_gene_cluster (100% of genes show similarity)
Streptomyces_scabiei_87.22_GCF_000091305.1_ASM9130v1	WP_037728325.1	NC_013929.1.cluster023	428394	Ectoine_biosynthetic_gene_cluster (100% of genes show similarity)
Streptomyces_collinus_Tu_365_GCF_000444875.1_ASM44487v1	WP_020940412.1	NC_021985.1.cluster016	433515	Spore_pigment_biosynthetic_gene_cluster (83% of genes show similarity)
Streptomyces_phaeogriseichromatogenes_DSM_40710_GCF_014138905.1_ASM1413890v1	WP_182787899.1	NZ_JACJIL010000001.1.cluster010	434826	Spore_pigment_biosynthetic_gene_cluster (83% of genes show similarity)
Streptomyces_niveus_NCIMB_11891_GCF_000497425.1_S.niveus_v1	WP_023538985.1	NZ_CM002280.1.cluster022	438878	Grincamycin_biosynthetic_gene_cluster (32% of genes show similarity)
Streptomyces_costaricanus_DSM_41827_GCF_014138855.1_ASM1413885v1	WP_182775838.1	NZ_JACJIJ010000002.1.cluster014	446283	Spore_pigment_biosynthetic_gene_cluster (83% of genes show similarity)
Streptomyces_haliclonae_DSM_41968_GCF_014204855.1_ASM1420485v1	WP_184773416.1	NZ_JACHME010000002.1.cluster04	448404	Brasilicardin_A_biosynthetic_gene_cluster (27% of genes show similarity)
Streptomyces_koyangensis_VK-A60T_GCA_003428925.1_ASM342892v1	AXQ55117.1	CP031742.1.cluster013	450659	SAL-2242_biosynthetic_gene_cluster (100% of genes show similarity)
Streptomyces_olivochromogenes_DSM_40451_GCF_001514115.1_ASM151411v1	WP_067363441.1	NZ_KQ948452.1.cluster05	453665	Ectoine_biosynthetic_gene_cluster (100% of genes show similarity)
Streptomyces_griseochromogenes_ATCC_14511_GCF_001542625.1_ASM154262v2	WP_067315146.1	NZ_CP016279.1.cluster048	453853	Spore_pigment_biosynthetic_gene_cluster (83% of genes show similarity)
Streptomyces_pristinaespiralis_PR11_GCF_014070435.1_ASM1407043v1	WP_053556793.1	NZ_CP059696.1.cluster015	458932	Kanamycin_biosynthetic_gene_cluster (1% of genes show similarity)
Streptomyces_nodosus_ATCC_14899_GCF_008704995.1_ASM870499v1	WP_043440755.1	NZ_CP023747.1.cluster09	477476	Spore_pigment_biosynthetic_gene_cluster (83% of genes show similarity)
Streptomyces_ambofaciens_ATCC_23877_GCF_001267885.1_ASM126788v1	WP_053129723.1	NZ_CP012382.1.cluster06	477614	Melanin_biosynthetic_gene_cluster (60% of genes show similarity)
Streptomyces_caeruleatus_NRRL_B-24802_GCF_001514235.1_ASM151423v1	WP_062718823.1	NZ_KQ948927.1.cluster011	494259	Ectoine_biosynthetic_gene_cluster (100% of genes show similarity)
Streptomyces_narbonensis_JCM_4147_GCA_014649015.1_ASM1464901v1	GGV92986.1	BMSF01000001.1.cluster02	494320	Neocarzilin_biosynthetic_gene_cluster (42% of genes show similarity)
Streptomyces_tsukubensis_AT3_GCF_009296025.1_ASM929602v1	WP_077973603.1	NZ_CP045178.1.cluster016	505878	Mannopeptimycin_biosynthetic_gene_cluster (7% of genes show similarity)
Streptomyces_pristinaespiralis_PR11_GCF_014070435.1_ASM1407043v1	WP_053556973.1	NZ_CP059696.1.cluster010	506728	SapB_biosynthetic_gene_cluster (100% of genes show similarity)
Streptomyces_lincolnensis_NRRL_2936_GCF_001685355.1_ASM168535v1	WP_067431814.1	NZ_CP016438.1.cluster012	513140	Istamycin_biosynthetic_gene_cluster (5% of genes show similarity)
Streptomyces_sp._SID7815_GCF_009862365.1_ASM986236v1	WP_014155686.1	NZ_WWHD01000001.1.cluster015	514791	Desferrioxamine_B_biosynthetic_gene_cluster (83% of genes show similarity)
Streptomyces_nodosus_ATCC_14899_GCF_008704995.1_ASM870499v1	WP_043439775.1	NZ_CP023747.1.cluster08	517287	Desferrioxamine_B_biosynthetic_gene_cluster (100% of genes show similarity)
Streptomyces_umbrinus_JCM_4521_GCA_014650195.1_ASM1465019v1	GHB19170.1	BMUM01000001.1.cluster01	520431	Istamycin_biosynthetic_gene_cluster (4% of genes show similarity)
Streptomyces_hawaiiensis_ATCC_12236_GCF_004803895.1_ASM480389v1	WP_175432897.1	NZ_CP021978.1.cluster012	522166	Esmeraldin_biosynthetic_gene_cluster (20% of genes show similarity)
Streptomyces_venezuelae_ATCC_21782_GCF_008642295.1_ASM864229v1	WP_150207929.1	NZ_CP029190.1.cluster015	527519	No BGC identified
Streptomyces_kaniharaensis_SF-557_GCF_009569385.1_ASM956938v1	WP_153460842.1	NZ_WBOF01000001.1.cluster06	527561	Echosides_biosynthetic_gene_cluster (17% of genes show similarity)
Streptomyces_glaucescens_GLA.O_GCF_000761215.1_ASM76121v1	WP_043500272.1	NZ_CP009438.1.cluster010	530899	Melanin_biosynthetic_gene_cluster (80% of genes show similarity)
Streptomyces_atratus_SCSIO_ZH16_GCF_003330865.1_ASM333086v1	WP_114247452.1	NZ_CP027306.1.cluster016	535797	Hopene_biosynthetic_gene_cluster (84% of genes show similarity)
Streptomyces_armeniacus_ATCC_15676_GCA_003355155.1_ASM335515v1	AXK36968.1	CP031320.1.cluster01	541910	Pellasoren_biosynthetic_gene_cluster (25% of genes show similarity)
Streptomyces_atratus_SCSIO_ZH16_GCF_003330865.1_ASM333086v1	WP_114244836.1	NZ_CP027306.1.cluster012	541973	Thioviridamide_biosynthetic_gene_cluster (15% of genes show similarity)
Streptomyces_chartreusis_ATCC_14922_GCF_008704715.1_ASM870471v1	WP_150499941.1	NZ_CP023689.1.cluster020	546115	Arginomycin_biosynthetic_gene_cluster (10% of genes show similarity)
Streptomyces_viridifaciens_ATCC_11989_GCA_008704475.1_ASM870447v1	QEV01381.1	CP023698.1.cluster022	550598	No BGC identified
Streptomyces_griseus_S4-7_GCA_000932225.2_ASM93222v2	PPA40213.1	JYBE02000001.1.cluster013	560356	Labyrinthopeptin_A1,A3_/_labyrinthopeptin_A2_ biosynthetic_gene (40% of genes show similarity)
Streptomyces_badius_SF7B6_GCA_003263885.1_ASM326388v1	RAN17569.1	LWMP01000001.1.cluster013	560361	Labyrinthopeptin_A1,A3_/_labyrinthopeptin_A2_ biosynthetic_gene (40% of genes show similarity)
Streptomyces_coelicolor_A3_2_GCA_000203835.1_ASM20383v1	CAB90851.1	AL645882.2.cluster08	567735	Lactonamycin_biosynthetic_gene_cluster (3% of genes show similarity)
Streptomyces_platensis_ATCC_23948_GCF_008704855.1_ASM870485v1	WP_085922855.1	NZ_CP023691.1.cluster020	570435	No BGC identified
Streptomyces_platensis_ATCC_23948_GCA_008704855.1_ASM870485v1	QEV54653.1	CP023691.1.cluster020	570435	No BGC identified
Streptomyces_sp._CFMR-7_GCA_001278095.1_ASM127809v1	ALC27795.1	CP011522.1.cluster019	585379	No BGC identified
Streptomyces_sp._WAC_06738_GCA_003945505.1_ASM394550v1	AZM48193.1	CP029618.1.cluster015	595395	Merochlorin_biosynthetic_gene_cluster (26% of genes show similarity)
Streptomyces_chrestomyceticus_NBRC_13444_GCF_003865135.1_ASM386513v1	WP_125046646.1	NZ_BHZC01000001.1.cluster023	603189	Albonoursin_biosynthetic_gene_cluster (33% of genes show similarity)
Streptomyces_sp._CMB-StM0423_GCA_002847285.1_ASM284728v1	AUH40702.1	CP025407.1.cluster011	608909	Laspartomycin_biosynthetic_gene_cluster (9% of genes show similarity)
Streptomyces_fungicidicus_TXX3120_GCF_003665435.1_ASM366543v1	WP_121546221.1	NZ_CP023407.1.cluster09	613396	No BGC identified
Streptomyces_xiamenensis_318_GCF_000993785.3_ASM99378v3	WP_046723549.1	NZ_CP009922.3.cluster06	616039	Thioviridamide_biosynthetic_gene_cluster (10% of genes show similarity)
Streptomyces_thermoautotrophicus_H1_GCF_001543925.1_ASM154392v1	WP_066889248.1	NZ_LAXD01000001.1.cluster07	628306	Spore_pigment_biosynthetic_gene_cluster (58% of genes show similarity)
Streptomyces_phaeoluteigriseus_DSM_41896_GCF_001896135.2_ASM189613v2	WP_094102987.1	NZ_MPOH02000011.1.cluster04	631336	Melanin_biosynthetic_gene_cluster (57% of genes show similarity)
Streptomyces_luteogriseus_DSM_40483_GCF_014205055.1_ASM1420505v1	WP_184915150.1	NZ_JACHMS010000001.1.cluster030	633576	Stenothricin_biosynthetic_gene_cluster (22% of genes show similarity)
Streptomyces_finlayi_NBSH44_GCF_014216315.1_ASM1421631v1	WP_185298759.1	NZ_CP045702.1.cluster010	639267	Streptomycin_biosynthetic_gene_cluster (2% of genes show similarity)
Streptomyces_rectiverticillatus_B15-08_GCF_013394065.1_ASM1339406v1	WP_179082240.1	NZ_CP040752.1.cluster023	643722	Siomycin_biosynthetic_gene_cluster (7% of genes show similarity)
Streptomyces_curacoi_DSM_40107_GCF_001513975.1_ASM151397v1	WP_062143457.1	NZ_KQ947984.1.cluster02	657724	Desotamide_biosynthetic_gene_cluster (31% of genes show similarity)
Streptomyces_lincolnensis_LC-G_GCA_003344445.1_ASM334444v1	AXG54951.1	CP022744.1.cluster015	670007	Colabomycin_biosynthetic_gene_cluster (13% of genes show similarity)
Streptomyces_sp._Tue6075_GCA_001931635.1_ASM193163v1	APS19492.1	CP010833.1.cluster014	692436	SRO15-2005_biosynthetic_gene_cluster (100% of genes show similarity)
Streptomyces_luteoverticillatus_CGMCC_15060_GCF_003970715.1_ASM397071v1	WP_126914409.1	NZ_CP034587.1.cluster015	704460	Lactonamycin_biosynthetic_gene_cluster (7% of genes show similarity)
Streptomyces_purpureus_KA281_GCF_000384175.1_ASM38417v1	WP_028797786.1	NZ_KB913030.1.cluster012	715848	Istamycin_biosynthetic_gene_cluster (8% of genes show similarity)
Streptomyces_thermoautotrophicus_H1_GCF_001543925.1_ASM154392v1	WP_066889248.1	NZ_LAXD01000001.1.cluster05	737770	No BGC identified
Streptomyces_lydicus_A02_GCF_000952035.2_ASM95203v2	WP_046927499.1	NZ_CP007699.2.cluster019	739102	No BGC identified
Streptomyces_albulus_CK-15_GCF_000935185.3_ASM93518v3	WP_078948739.1	NZ_CP026094.1.cluster016	740045	Salinomycin_biosynthetic_gene_cluster (6% of genes show similarity)
Streptomyces_abyssalis_SCSIO_10390_GCF_001751365.1_ASM175136v1	WP_070013530.1	NZ_LJGT01000040.1.cluster02	742276	No BGC identified
Streptomyces_davaonensis_JCM_4913_GCF_000349325.1_ASM34932v1	WP_015658127.1	NC_020504.1.cluster018	743926	Rhizocticin_biosynthetic_gene_cluster (19% of genes show similarity)
Streptomyces_purpureus_KA281_GCF_000384175.1_ASM38417v1	WP_028798120.1	NZ_KB913030.1.cluster013	751233	BD-12_biosynthetic_gene_cluster (17% of genes show similarity)
Streptomyces_alboflavus_MDJK44_GCF_002189675.2_ASM218967v2	WP_087884367.1	NZ_CP021748.1.cluster010	768844	Pactamycin_biosynthetic_gene_cluster (11% of genes show similarity)
Streptomyces_finlayi_NBSH44_GCF_014216315.1_ASM1421631v1	WP_185300497.1	NZ_CP045702.1.cluster017	771402	Pimaricin_biosynthetic_gene_cluster (11% of genes show similarity)
Streptomyces_kasugaensis_BCRC_12349_GCF_002261115.1_ASM226111v1	WP_094794823.1	NZ_NDXL01000003.1.cluster033	773754	Kanamycin_biosynthetic_gene_cluster (3% of genes show similarity)
Streptomyces_bacillaris_ATCC_15855_GCF_003268675.1_ASM326867v1	WP_112490408.1	NZ_CP029378.1.cluster017	779067	SRO15-2005_biosynthetic_gene_cluster (100% of genes show similarity)
Streptomyces_finlayi_NBSH44_GCF_014216315.1_ASM1421631v1	WP_185300497.1	NZ_CP045702.1.cluster018	783402	Clorobiocin_biosynthetic_gene_cluster (10% of genes show similarity)
Streptomyces_alfalfae_ACCC40021_GCA_001975025.1_ASM197502v1	APY88001.1	CP015588.1.cluster023	787393	GE81112_biosynthetic_gene_cluster (7% of genes show similarity)
Streptomyces_gilvosporeus_F607_GCF_002082195.1_ASM208219v1	WP_083105471.1	NZ_CP020569.1.cluster016	824269	Nocathiacin_biosynthetic_gene_cluster (4% of genes show similarity)
Streptomyces_paludis_GSSD-12_GCF_003344965.1_ASM334496v1	WP_114659516.1	NZ_CP031194.1.cluster09	825552	Macrotetrolide_biosynthetic_gene_cluster (33% of genes show similarity)
Streptomyces_rectiverticillatus_B15-08_GCF_013394065.1_ASM1339406v1	WP_179081113.1	NZ_CP040752.1.cluster020	828141	Medermycin_biosynthetic_gene_cluster (50% of genes show similarity)
Streptomyces_actuosus_ATCC_25421_GCF_003208035.1_ASM320803v1	WP_110628537.1	NZ_CP029788.1.cluster010	839874	Granaticin_biosynthetic_gene_cluster (8% of genes show similarity)
Streptomyces_hygroscopicus_KCTC_1717_GCF_001447075.1_ASM144707v1	WP_058082911.1	NZ_CP013219.1.cluster023	859639	Yatakemycin_biosynthetic_gene_cluster (45% of genes show similarity)
Streptomyces_vietnamensis_GIM4.0001_GCF_000830005.1_ASM83000v1	WP_041129496.1	NZ_CP010407.1.cluster011	869226	Granaticin_biosynthetic_gene_cluster (83% of genes show similarity)
Streptomyces_tirandamycinicus_HNM0039_GCA_003097515.1_ASM309751v1	AWI29091.1	CP029188.1.cluster09	869725	Legonaridin_biosynthetic_gene_cluster (33% of genes show similarity)
Streptomyces_atratus_SCSIO_ZH16_GCF_003330865.1_ASM333086v1	WP_114246399.1	NZ_CP027306.1.cluster014	920553	No BGC identified
Streptomyces_atratus_SCSIO_ZH16_GCA_003330865.1_ASM333086v1	AXE79920.1	CP027306.1.cluster014	920553	No BGC identified
Streptomyces_gilvosporeus_F607_GCF_002082195.1_ASM208219v1	WP_083105471.1	NZ_CP020569.1.cluster08	922099	Natamycin_biosynthetic_gene_cluster (81% of genes show similarity)
Streptomyces_libani_NBRC_13452_GCA_009811595.1_ASM981159v1	GFE22144.1	BLIP01000001.1.cluster013	946480	Stenothricin_biosynthetic_gene_cluster (27% of genes show similarity)
Streptomyces_vinaceus_ATCC_27476_GCF_008704935.1_ASM870493v1	WP_150528525.1	NZ_CP023692.1.cluster015	946524	Desferrioxamine_B_biosynthetic_gene_cluster (100% of genes show similarity)
Streptomyces_olivoreticuli_ATCC_31159_GCF_003391135.1_ASM339113v1	WP_116215688.1	NZ_CP031455.1.cluster023	985820	Indigoidine_biosynthetic_gene_cluster (80% of genes show similarity)
Streptomyces_coeruleorubidus_ATCC_13740_GCF_008705135.1_ASM870513v1	WP_150481216.1	NZ_CP023694.1.cluster014	988641	Pristinamycin_biosynthetic_gene_cluster (3% of genes show similarity)
Streptomyces_pactum_ACT12_GCF_002005225.1_ASM200522v1	WP_055418093.1	NZ_CP019724.1.cluster021	1001235	No BGC identified
Streptomyces_pactum_ACT12_GCA_002005225.1_ASM200522v1	AQS67789.1	CP019724.1.cluster021	1001235	No BGC identified
Streptomyces_niveus_SCSIO_3406_GCA_002009175.1_ASM200917v1	AQU66763.1	CP018047.1.cluster016	1019023	Macrotetrolide_biosynthetic_gene_cluster (33% of genes show similarity)
Streptomyces_luteogriseus_DSM_40483_GCF_014205055.1_ASM1420505v1	WP_184908899.1	NZ_JACHMS010000001.1.cluster015	1060907	Pristinamycin_biosynthetic_gene_cluster (3% of genes show similarity)
Streptomyces_albulus_CK-15_GCF_000935185.3_ASM93518v3	WP_053164436.1	NZ_CP026094.1.cluster016	1114059	Salinomycin_biosynthetic_gene_cluster (6% of genes show similarity)
Streptomyces_sp._SID7815_GCF_009862365.1_ASM986236v1	WP_014154329.1	NZ_WWHD01000001.1.cluster013	1121373	Lactonamycin_biosynthetic_gene_cluster (3% of genes show similarity)
Streptomyces_pratensis_ATCC_33331_GCA_000176115.2_ASM17611v2	ADW03673.1	CP002475.1.cluster012	1121373	Lactonamycin_biosynthetic_gene_cluster (3% of genes show similarity)
Streptomyces_bingchenggensis_BCW-1_GCF_000092385.1_ASM9238v1	WP_014180314.1	NC_016582.1.cluster014	1148017	Kinamycin_biosynthetic_gene_cluster (5% of genes show similarity)
Streptomyces_sviceus_ATCC_29083_GCA_000154965.1_ASM15496v1	EDY61232.1	CM000951.1.cluster010	1168731	Alkylresorcinol_biosynthetic_gene_cluster (100% of genes show similarity)
Streptomyces_pristinaespiralis_PR11_GCF_014070435.1_ASM1407043v1	WP_037774513.1	NZ_CP059696.1.cluster08	1194731	Heterocyst_glycolipids_biosynthetic_gene_clus ter (42% of genes show similarity)
Streptomyces_lincolnensis_NRRL_2936_GCF_001685355.1_ASM168535v1	WP_067433744.1	NZ_CP016438.1.cluster014	1196120	Colabomycin_biosynthetic_gene_cluster (13% of genes show similarity)
Streptomyces_rubrolavendulae_MJM4426_GCA_001750785.1_ASM175078v1	AOT59173.1	CP017316.1.cluster09	1198310	Istamycin_biosynthetic_gene_cluster (11% of genes show similarity)
Streptomyces_platensis_ATCC_23948_GCF_008704855.1_ASM870485v1	WP_085926684.1	NZ_CP023691.1.cluster018	1201880	Salinomycin_biosynthetic_gene_cluster (6% of genes show similarity)
Streptomyces_lunaelactis_MM109_GCF_003054555.1_ASM305455v1	WP_108149025.1	NZ_CP026304.1.cluster012	1226640	Bagremycin_biosynthetic_gene_cluster (50% of genes show similarity)
Streptomyces_hawaiiensis_ATCC_12236_GCF_004803895.1_ASM480389v1	WP_175432897.1	NZ_CP021978.1.cluster014	1252079	Fosfazinomycin_biosynthetic_gene_cluster (17% of genes show similarity)
Streptomyces_griseochromogenes_ATCC_14511_GCF_001542625.1_ASM154262v2	WP_067313733.1	NZ_CP016279.1.cluster026	1280339	Napsamycin_biosynthetic_gene_cluster (86% of genes show similarity)
Streptomyces_laurentii_ATCC_31255_GCA_002355495.1_ASM235549v1	BAU82162.1	AP017424.1.cluster09	1308100	No BGC identified
Streptomyces_niveus_NCIMB_11891_GCF_000497425.1_S.niveus_v1	WP_031231406.1	NZ_CM002280.1.cluster023	1308769	Sch47554_/_Sch47555_biosynthetic_gene_cluster (3% of genes show similarity)
Streptomyces_nitrosporeus_ATCC_12769_GCF_008704555.1_ASM870455v1	WP_150489475.1	NZ_CP023702.1.cluster020	1326474	Ectoine_biosynthetic_gene_cluster (100% of genes show similarity)
Streptomyces_cyaneochromogenes_MK-45_GCF_003963535.1_ASM396353v1	WP_126392665.1	NZ_CP034539.1.cluster016	1331724	Zorbamycin_biosynthetic_gene_cluster (6% of genes show similarity)
Streptomyces_glebosus_NBRC_13786_GCA_009811575.1_ASM981157v1	GFE14430.1	BLIO01000001.1.cluster018	1334526	Salinomycin_biosynthetic_gene_cluster (6% of genes show similarity)
Streptomyces_bingchenggensis_BCW-1_GCF_000092385.1_ASM9238v1	WP_014177398.1	NC_016582.1.cluster030	1350380	Phosphonoglycans_biosynthetic_gene_cluster (3% of genes show similarity)
Streptomyces_alboflavus_MDJK44_GCF_002189675.2_ASM218967v2	WP_087885047.1	NZ_CP021748.1.cluster013	1368022	Albaflavenone_biosynthetic_gene_cluster (100% of genes show similarity)
Streptomyces_cyaneogriseus_NMWT_1_GCF_000931445.1_ASM93144v1	WP_044381906.1	NZ_CP010849.1.cluster015	1407850	TP-1161_biosynthetic_gene_cluster (20% of genes show similarity)
Embleya_scabrispora_NF3_GCF_002024165.1_SSNF3.0	WP_078977013.1	NZ_MWQN01000001.1.cluster014	1467451	Himastatin_biosynthetic_gene_cluster (12% of genes show similarity)
Streptomyces_reticuli__GCA_001511815.1_TUE45	CUW28871.1	LN997842.1.cluster017	1489425	Pyralomicin_biosynthetic_gene_cluster (14% of genes show similarity)
Streptomyces_mexicanus_Marseille-Q0842_GCF_902506575.1_Q0842	WP_159666443.1	NZ_LR732544.1.cluster013	1557256	Albaflavenone_biosynthetic_gene_cluster (100% of genes show similarity)
Streptomyces_lividans_TK24_GCA_000739105.1_ASM73910v1	AIJ13638.1	CP009124.1.cluster017	1702474	Calcium-dependent_antibiotic_biosynthetic_gen e_cluster (90% of genes show similarity)
Streptomyces_qinzhouensis_SSL-25_GCF_007856155.1_ASM785615v1	WP_146482983.1	NZ_CP042266.1.cluster029	1750192	Merochlorin_biosynthetic_gene_cluster (53% of genes show similarity)
Streptomyces_ambofaciens_ATCC_23877_GCF_001267885.1_ASM126788v1	WP_053139152.1	NZ_CP012382.1.cluster026	1750803	Fluostatin_biosynthetic_gene_cluster (29% of genes show similarity)
Streptomyces_filamentosus_ATCC_23958_GCA_008634015.1_ASM863401v1	KAA6220341.1	PDCL01000001.1.cluster011	1807276	Istamycin_biosynthetic_gene_cluster (8% of genes show similarity)
Streptomyces_harbinensis_NA02264_GCF_013364095.1_ASM1336409v1	WP_093843799.1	NZ_CP054938.1.cluster012	1865939	Arginomycin_biosynthetic_gene_cluster (10% of genes show similarity)
Streptomyces_lasalocidi_X-537_GCF_005280215.1_ASM528021v1	WP_137307151.1	NZ_SZNQ01000001.1.cluster010	1948475	Albaflavenone_biosynthetic_gene_cluster (100% of genes show similarity)
Streptomyces_glaucescens_GLA.O_GCF_000761215.1_ASM76121v1	WP_043501362.1	NZ_CP009438.1.cluster012	1952168	Albaflavenone_biosynthetic_gene_cluster (100% of genes show similarity)
Streptomyces_niveus_NCIMB_11891_GCF_000497425.1_S.niveus_v1	WP_031231406.1	NZ_CM002280.1.cluster05	1966503	Herboxidiene_biosynthetic_gene_cluster (2% of genes show similarity)
