# Supplementary material for: Resistance-Guided Mining of Bacterial Genotoxins Defines a Family of DNA Glycosylases
Source: mBio. 2022 Mar 21;13(2):e03297-21. doi: 10.1128/mbio.03297-21 (PMC9040887; doi:10.1128/mbio.03297-21)
Supplement: TABLE S3 [file mbio.03297-21-st003.xlsx]

## Sheet: S3 AZLs in BGCs
Known Clusters
Organism	Protein ID	% I/S to AlkZ	Distance to BGC (kbps/ORFs)	Cluster BLAST (% similarity)	Gene Name	Function
S. armeniacus	AXK36599.1	25/37	0/0	Armeniaspirol (100%)	orf2	Unknown
S. bottropensis	AKT74276.1	30/46	0/0	Trioxacarcin (100%)	txnU2	DNA alkylating agent
S. bottropensis	AKT74302.1	31/45	0/0	Trioxacarcin (100%)	txnU4	DNA alkylating agent
S. galilaeus	QEU68884.1	45/58	0.5/1	Aclacinomycin/Aklavinone (100%)	orf1a	Topoisomerase inhibitor
S. griseoruber	AAP85352.1	22/37	0/0	Hedamycin (100%)	hedH4	DNA alkylating agent
S. nodosus	ADI58656.1	24/36	0/0	Asukamycin (100%)	asuH1	Farsenyltransferase inhibitor/UBR7 alkylator
S. sahachiroi	ABY83174.1	100/100	0/0	Azinomycin B (100%)	alkZ	DNA ICL agent
S. sp. NRRL F-4474	WP_030845410.1	29/43	0/0	Tambromycin (100%)	tbrK	Unknown
S. sp. Sp080513GE-23	BAP16700.1	30/42	0/0	JBIR-34/35 (100%)	fmoL	Unknown
S. vinaceusdrappus	QDQ37873.1	32/46	0/0	LL-D49194α1 (100%)	lldU1	DNA alkylating agent
S. vinaceusdrappus	QDQ37896.1	25/39	0/0	LL-D49194α1 (100%)	lldU5	DNA alkylating agent
aorf1 is located at the extreme 3′ terminus of gene cluster sequence (partial sequence of N-terminus)
Unknown Clusters
Organism	Protein ID	% I/S to AlkZ	Distance to BGC (kbps/ORFs)	Cluster BLAST (% similarity)
S. abyssomicinicus	WP_164540990.1	52/64	-0.6/1	No BGC identified
S. alboflavus	ARX89312.1	33/45	-0.6/1	Toyocamycin (40%)
S. agglomeratus	WP_069933964.1	26/39	0/0	Meilingmycin (3%)
S. angustmyceticus	WP_086720958.1	25/37	0/0	LL-D49194α1 (35%)
S. aurantiacus	WP_037658687.1	26/39	0/0	Oxazolomycin (9%)
S. autolyticus	WP_079256125.1	28/39	0.1/1	Meilingmycin (3%)
S. avicenniae	WP_052850112.1	30/40	2.1/2	Ficellomycin (10%)
S. barkulensis	WP_101258522.1	28/42	0/0	Fluostatin (27%)
S. bobili	WP_086767611.1	27/37	0/0	LL-D49194α1 (71%)
S. caeruleatus	WP_062716690.1	26/40	0/0	Daptomycin (3%)
S. candidus	WP_185031354.1	32/48	0/0	LL-D49194α1 (39%)
S. candidus	WP_185031360.1	25/38	0/0	LL-D49194α1 (39%)
S. caniferus	WP_159474002.1	26/38	19.2/5	LL-D49194α1 (35%)
S. caniferus	WP_159474018.1	32/46	13.1/5	LL-D49194α1 (35%)
S. caniferus	WP_159475850.1	25/34	0/0	LL-D49194α1 (35%)
S. chartreusis	WP_150499220.1	26/39	0/0	Herboxidiene (7%)
S. chilikensis	WP_166020931.1	54/65	0/0	Antimycin (26%)
S. cinereoruber	WP_152370881.1	50/64	-10.1/4	Ficellomycin (3%)
S. corynorhini	WP_114626433.1	26/41	0/0	Hedamycin (6%)
S. davaonensis	WP_015656894.1	26/38	0/0	Stigmatellin (10%)
S. davawensis	CCK26500.1	25/36	0/0	Jerangolid A (9%)
S. decoyicus	WP_107083370.1	26/40	0/0	LL-D49194α1 (43%)
S. diastatochromogenes	WP_094219861.1	24/37	0/0	Asukamycin (6%)
S. flavidovirens	WP_051338381.1	93/96	0/0	Azinomycin B (78%)
S. filamentosus	KAA6211572.1	50/63	0/0	Azinomycin B (51%)
S. galilaeus	WP_150473384.1	26/37	0/0	Cinerubin B (100%)
S. graminilatus	WP_055524427.1	28/43	0/0	Clavams (12%)
S. griseoviridis	WP_127177155.1	25/39	0/0	LL-D49194α1 (34%)
S. inusitatus	GGZ61434.1	26/38	0/0	AmfS (100%)
S. janthinus	GGS78276.1	27/41	0/0	No BGC identified
S. jeddahensis	WP_067285245.1	25/37	0/0	Asukamycin (3%)
S. kebangsaanensis	WP_073947318.1	49/63	0/0	Azinomycin B (46%)
S. laurentii	BAU84011.1	25/40	0/0	Hedamycin (34%)
S. lavendulae	WP_030237597.1	31/42	0/0	Valinomycin (11%)
S. leeuwenhoekii	WP_078648136.1	27/40	0/0	Leinamycin (18%)
S. lunaelactis	WP_108153375.1	25/40	0/0	ECO-02301 (46%)
S. lunaelactis	WP_108154250.1	26/40	0/0	No BGC identified
S. lushanensis	WP_066947886.1	31/46	15.9/4	Hedamycin (34%)
S. malaysiense	WP_167377699.1	31/42	0/0	JBIR-34/35 (70%)
S. netropsis	WP_165451496.1	37/52	0/0	C-1027 (6%)
S. netropsis	WP_130879439.1	37/52	-0.5/1	Guadinomine (7%)
S. netropsis	WP_130878334.1	27/39	0/0	Vazabitide A (28%)
S. nigra	WP_108710889.1	26/39	0/0	Grincamycin (5%)
S. nojiriensis	GGR83661.1	30/43	0/0	Tambromycin (96%)
S. olivaceus	CP016795.1	60/73	0/0	Azinomycin B (55%)
S. pini	WP_093852302.1	27/42	0/0	LL-D49194α1 (30%)
S. populi	WP_103550573.1	28/42	0/0	Enduracidin (6%)
S. puniciscabiei	WP_159045481.1	30/45	0/0	JBIR-34/35 (79%)
S. radiopugnans	WP_093657592.1	24/38	0/0	LL-D49194α1 (43%)
S. rimosus	QGY71233.1	51/64	-0.2/1	Daptomycin (22%)
S. roseochromogenus	WP_023549546.1	25/37	0/0	Hedamycin (28%)
S. rubidus	WP_075018101.1	27/40	0/0	Hopene (69%)
S. scabrispora	WP_078980627.1	25/37	0/0	Daptomycin (4%)
S. scabrispora	WP_078974087.1	26/39	0/0	No BGC identified
S. silvensis	WP_079086777.1	31/44	0/0	Skyllamycin (10%)
S. subrutilus	WP_069918639.1	31/42	0/0	SapB (100%)
S. subrutilus	WP_069923306.1	53/68	0/0	Stenothricin (13%)
S. tateyamensis	WP_110670119.1	27/40	0/0	Salinomycin (28%)
S. toyocaensis	WP_037926092.1	27/41	0.4/1	Diazepinomicin (60%)
S. triticagri	WP_128559347.1	27/42	0/0	SCO-2138 (35%)
S. uncialis	WP_073792593.1	26/40	-12.3/5	Vazabitide A (4%)
S. violarus	WP_184587254.1	26/41	0/0	Hygrocin A (6%)
S. violascens	GGU18793.1	26/39	-1.6/1	A201A (6%)
S. violens	WP_051831071.1	76/85	0/0	Azinomycin B (76%)
S. viridosporus	WP_004992266.1	26/37	0/0	SapB (75%)
S. wuyuanensis	WP_093654700.1	28/41	0/0	Tambromycin (92%)
S. xinghaiensis	WP_019711508.1	25/45	0/0	LL-D49194α1 (37%)
S. zhaozhouensis	WP_097230763.1	28/41	0/0	Daptomycin (9%)
