# Supplementary material for: Resistance-Guided Mining of Bacterial Genotoxins Defines a Family of DNA Glycosylases
Source: mBio. 2022 Mar 21;13(2):e03297-21. doi: 10.1128/mbio.03297-21 (PMC9040887; doi:10.1128/mbio.03297-21)
Supplement: TABLE S4 [file mbio.03297-21-st004.xlsx]

## Sheet: S4 Strain Plamid Oligo List
Cellular Strains
Strain Name	Characteristics	Source or Reference
Escherichia coli DH5α	E. coli strain for cloning and genetic manipulation	NEB
Escherichia coli Tuner (DE3)	E. coli strain for protein overexpression; ∆lacZY	Vanderbilt Center for Structural Biology (CSB)
Escherichia coli K-12 BW25113 WT	Wild type E. coli strain for cellular studies	Keio Collection; GE
Escherichia coli K-12 ::pSF-OXB1	E. coli strain for hedamycin sensitivity studies; expresses empty pSF-OXB1 vector	This study
Escherichia coli K-12 ::pSF-OXB1/HedH4	E. coli strain for hedamycin sensitivity studies; expresses WT HedH4 from pSF-OXB1 vector	This study
Streptomyces griseoruber	Hedamycin (HED) producing strain (wild type)	ATCC 23919
Streptomyces bottropensis	Trioxacarcin A (TXNA) producing strain (wild type)	NRRL 12051
Streptomyces sahachiroi	Azinomycin B (AZB) producing strain (wild type)	ATCC 33158
Plasmids
Plamid Name	Characteristics	Source or Reference
pBG102	Protein expression vector with N-terminal His6-SUMO tag; KanR	Vanderbilt Center for Structural Biology (CSB)
pBG102/YQL-Tcu	Expresses His6-SUMO-YQL from Themomonospora curvata	GenScript
pBG102/YQL-Tfu	Expresses His6-SUMO-YQL from Themobispora fusca	GenScript
pBG102/AZL2-Sca	Expresses His6-SUMO-AZL2 from Streptomyces caeruleatus	GenScript
pBG102/hedH4	Expresses His6-SUMO-HedH4 from Streptomyces griseoruber	GenScript
pSF-OXB1	Weak strength bacterial vector; constitutive expression from modified araBAD (ΔaraC) promoter system; KanR	Millipore-Sigma
Oligonucleotides
Oligo Name	Sequence (5′→3′)	Use; Figures Appeared In	Length (nts)
HedH4_FP_NcoI	TGATGACCATGGATGCAATTGGGATTAACA	cloning, pBG102→pSFOXB1	30
HedH4_RP_XbaI	TGATGATCTAGATTAACGCCAGCCGTCACG	cloning, pBG102→pSFOXB1	30
HedH4_Q41A_FP	AGCTGGCCTAGCGGCGCAGGACC	mutational primer	23
HedH4_Q41A_RP	AACAAGGTAATAACTTCCAGC	mutational primer	21
HedH4_Q43A_FP	CCTACAAGCGGCGGACCCGGAGC	mutational primer	23
HedH4_Q43A_RP	CCAGCTAACAAGGTAATAACTTC	mutational primer	23
7mG_Top	Cy5-CACCACTACACC(7mG)ATTCCTTACAAC	base excision, Fig. 4F, 5A; Fig. S1E	25
7mG_Bottom	GTTGTAAGGAATCGGTGTAGTGGTG	base excision, Fig. 4F, 5A; Fig. S1E	25
HED_Top	Cy5-AATATTAATAAT(G)TAATTTAAATTA	base excision, Fig. 4B, E; S3B, C	25
HED_Bottom	TAATTTAAATTACATTATTAATATT	base excision, Fig. 4B, E; S3B, C	25
TXNA_Top	Cy5-ATCGAATCCAAT(G)TCTAAGGAATTCT	base excision, Fig. 4F	26
TXNA_Bottom	AGAATTCCTTAGACATTGGATTCGAT	base excision, Fig. 4F	26
AZB_Top	FAM-AAAAATAAAA(G)CCAAATAAAAATAAA	base excision, Fig. 4G	26
AZB_Bottom	Cy5-TTTATTTTTATTT(G)GCTTTTATTTTT	base excision, Fig. 4G	26
NM8_Top	FAM-AAAAATAAAA(G)TCAAATAAAAATAAA	base excision, Fig. 4G, 5B	26
NM8_Bottom	Cy5-TTTATTTTTATTT(G)ACTTTTATTTTT	base excision, Fig. 4G, 5B	26
