# Supplementary material for: Resistance-Guided Mining of Bacterial Genotoxins Defines a Family of DNA Glycosylases
Source: mBio. 2022 Mar 21;13(2):e03297-21. doi: 10.1128/mbio.03297-21 (PMC9040887; doi:10.1128/mbio.03297-21)
Supplement: TABLE S5 [file mbio.03297-21-st005.xlsx]

## Sheet: S5A BGC Neighbors (AZL)
- 5 ORFs							+ 5 ORFs
Species	-5 ORF (3'→5') (w/GenBank/RefSeq IDs)	-4 ORF	-3 ORF	-2 ORF	-1 ORF		+1 ORF (5'→3') (w/GenBank/RefSeq IDs)	+2 ORF	+3 ORF	+4 ORF	+5 ORF
Streptomyces alboflavus ARX89312.1	hypothetical protein SMD44_08794 (ARX89307.1)	Hypothetical Protein SMD44_08795 (ARX 89309.1)	Hypothetical Protein SMD44_08796 (ARX89309.1)	Hypothetical Protein SMD44_08797 (ARX89310.1)	Glyoxalase (ARX89311.1)		Iron III transport system substrate binding protein (ARX89313.1)	C4-dicarboxylate transporter malic acid transport protein (ARX89314.1)	C4-dicarboxylate transporter malic acid transport protein(ARX89315.1)	nitrate reductase; gamma subunit (ARX89316.1)	nitrate reductase molybdenum cofactor assembly chaperone NarJ/NarW (ARX89317.1)
Pathway	--	--	--	--	Metabolism, Signaling and Cellular Processes		Signaling and Cellular Processes, Metabolism	Signaling and Cellular Processes	Signaling and Cellular Processes	Metabolism, Signaling and Cellular Processes	Signaling and Cellular Processes
Protein Family	--	--	--	--	Resistance (Bleomycin)		Membrane Transport (ABC transporters); ATPase	inorganic ion transport and metabolism	Inorganic ion transport and metabolism	Energy metabolism (Nitrogen), signal transduction	Signal Transduction
Streptomyces armeniacus AXK36599.1	MFS transporter (AXK36595.1)	MarR family transcriptional regulator (AXK36596.1)	GNAT family N-acetyltransferase (AXK36597.1)	Pseudogene	YafY family transcriptional regulator/L-lactate dehydrogenase complex protein (AXK36598.1)		lactate utilization protein C/L-lactate dehydrogenase complex protein (AXK37826.1)	lactate utilization protein/L-lactate dehydorgenase complex (AXK36600.1)	(Fe-S) - binding protein (AXK36601.1)	MFS transporter (AXK37827.1)	LysR family transcripitonal regulator (AXK36602.1)
Pathway	Signaling and Cellular Processes; metabolism	Genetic Information Processing	Genetic Information Processing; metabolism	--	Genetic Information Processing		Metabolism	Metabolism	Metabolism	Signaling and Cellular Processes; metabolism	Genetic Information Processing
Protein Family	Transporter	transcription factors	regulation of translation; amino acid modification	--	Transcription regulation		Carbohydrate/lactate metabolism	lactate oxidation; carbohydrate metabolism	ETC/oxidative phosphorylation	Transporter	Transcription regulation
Streptomyces aurantiacus WP_037658687.1	EamA family transporter (WP_016640365.1)	aminoglycoside 6-adenylyltransferase (WP_063890343.1)	carotenoid oxygenase family protein (WP_037658683.1)	WYL domain-containing transcriptional regulator (WP_052029045.1)	VOC family protein (WP_016640368.1)		Nodulation protein NolNO (WP_016640370.1)	2Fe-2S iron-sulfur cluster binding domain-containing protein (WP_016640371.1)	xanthine dehydrogenase family protein subunit M (WP_016640372.1)	xanthine dehydrogenase family protein molybdopterin-binding subunit (WP_037658643.1)	hypothetical protein (WP_037658645.1)
Pathway	Signaling and Cellular Proceses	Metabolism; Signaling and Cellular Processes	Metabolism	Genetic Information Processing	Metabolism		Metabolism	Metabolism	Metabolism	Metabolism	--
Protein Family	Defnese/drug eflux; ABC permease	Nucleotidyltransferase; aminoglycoside resistance gene	Metabolism of terpenoids and polyketides; lipid metabolism	Transcription Factors; DNA damage inducible	Detoxification of reactive metabolites		Carbamoyltransferase	Ferredoxin; iron/energy metabolism	Pruine metabolism	Pruine metabolism	--
Streptomyces bottropensis AKT74302.1	cyclase or hydroxylase/SnoaL-like domain (AKT74297.1)	hypothetical protein (TxnU3) (AKT74298.1)	Glycosyl transferase/DUF1205 (AKT74299.1)	ketoreductase/short chain dehydrogenase reductase (AKT74300.1)	O-methyltransferase (AKT74301.1)		O-acyltransferase (AKT74303.1)	Glycosyl transferase (AKT74304.1)	O-methyltransferase, repC (AKT74305.1)	Cytochrome P450 (AKT74306.1)	O-Methyltransferase (AKT74307.1)
Pathway	Metabolism	--	Metabolism	Metabolism	Metabolism		Metabolism	Metabolism	Genetic Information Processing, Metabolism; Signaling and Cellular Processes	Metabolism	Genetic Information Processing, Metabolism; Signaling and Cellular Processes
Protein Family	Metabolism of polyketides type II, oxidoreductase activity	--	Carbohydrate metabolism (transfer of hexosyl groups)	Lipid metabolism (acting on CH-OH groups)	Metabolism of terpenoids and polyketides (Biosynthesis of polyketides)		Metabolism of terpenoids and polyketides, lipid metabolism	Carbohydrate Metabolism (hexosyl transfer)	DNA replication initiation proteins, transcription; transferase; regulation of replication	Secondary metabolites biosynthesis, transport, and catabolism	DNA replication initiation proteins, transcription; transferase; regulation of replication
Streptomyces bottropensis AKT74276.1	short-chain dehydrogenase (AKT74271.1)	Major facilitator Superfamily Transporter (AKT74272.1)	NAD(P)-dependent dehydrogenase (AKT74273.1)	Hypothetical Protein (TxnU1) (AKT74274.1)	cytochrome P-450 (AKT74275.1)		trans-cinnamate dioxygenase ferredoxin reductase component (AKT74277.1)	Ferredoxin (AKT74278.1)	Hydrolase (AKT74279.1)	Cytochrome P450 (AKT74280.1)	epoxide hydrolase (AKT74281.1)
Pathway	Metabolism	Signaling and Cellular Processes	Metabolism	--	Metabolism		Metabolism	Metabolism	Metabolism	Metabolism	Metabolism
Protein Family	Lipid Transport and Metabolism, biosynthesis of secondary metabolites	Transporter	biosynthesis of secondary metabolites (Prostaglandin reductase); polyketides	--	Secondary metabolites biosynthesis, transport, and catabolism		Lipid metabolism, Amino Acid metabolism, Nitrogen Metabolism	ETC, energy metabolism (energy production/conversion)	function undetermined (active on ester bonds)	Secondary metabolites biosynthesis, transport, and catabolism	Metabolism of terpenoids and polyketides (Biosynthesis of enediyne antibiotics)
Streptomyces candidus WP_185031354.1	nuclear transport factor 2 family protein (WP_185031345.1)	MFS transporter (WP_185031347.1)	cytochrome P450 (WP_185031615.1)	NDP-hexose 2,3-dehydratase family protein (WP_185031349.1)	DUF1205 domain glycosyltransferase (WP_185031352.1)		NAD-dependent epimerase/dehydratase family protein (WP_185031356.1)	methyltransferase domain-containing protein (WP_185031358.1)	winged helix DNA-binding domain-containing protein (WP_185031360.1)	zinc-binding dehydrogenase (WP_185031362.1)	hypothetical protein (WP_185031365.1)
Pathway	--	Signaling and Cellular Processes; metabolism	Metabolism	Metabolism	Metabolism		Metabolism	Metabolism	Genetic Information Processing, Signaling and Cellular Processes	Metabolism	--
Protein Family	--	Transporter	Secondary metabolites biosynthesis, transport, and catabolism	Polyketide sugar unit biosynthesis	Polyketide sugar unit biosynthesis		Lipid metabolism; carbohydrate metabolism; terpenoid/polyketide metabolism	Polyketide sugar unit biosynthesis	AlkZ DNA glycosylase; ICL repair; BER; defense/resistance	Metabolism of terpenoids and polyketides	--
Streptomyces caniferus WP_159474002.1	NADP-dependent oxidoreductase (WP_159473982.1)	DinB domain-containing protein (WP_159473985.1)	nuclear transport factor 2 family protein (WP_159475862.1)	cytochrome P450 (WP_159473997.1)	NDP-hexose 2,3-dehydratase family protein (WP_159473999.1)		NAD-dependent epimerase/dehydratase family protein (WP_159474005.1)	dTDP-4-dehydrorhamnose 3,5-epimerase family protein (WP_159474008.1)	class I SAM-dependent methyltransferase (WP_159474011.1)	MFS transporter (WP_159474014.1)	winged helix DNA-binding domain-containing protein (WP_159474018.1)
Pathway	Metabolism	Metabolism, Genetic Information Processing	--	Metabolism	Metabolism		Metabolism	Metabolism	Metabolism	Signaling and Cellular Processes; metabolism	Genetic Information Processing; Signaling and Cellular Processes
Protein Family	Lipid metabolism; carbohydrate metabolism; terpenoid/polyketide metabolism	Cell detoxification; DNA damage inducible	--	Secondary metabolites biosynthesis, transport, and catabolism	Polyketide sugar unit biosynthesis		Lipid metabolism; carbohydrate metabolism; terpenoid/polyketide metabolism	Metabolism of polyketides/terpenoids; carbohydrate metabolism	Metabolism of polyketides/terpenoids, NDP-4-keto-2,6-dideoxyhexose 3-C-methyltransferase	Transporter	AlkZ family DNA Glycosylase; BER; defense/resistance; ICL repair
Streptomyces corynorhini WP_114626433.1	TIGR02452 family protein (WP_114626429.1	type II toxin-antitoxin system PemK/MazF family toxin (WP_114626430.1)	hypothetical protein (WP_114626431.1)	thioredoxin (WP_114626432.1)	pyridine nucleotide-disulfide oxidoreductase (WP_199566425.1)		DinB family protein (WP_114626462.1	WYL domain-containing protein (WP_114626434.1)	endoglycosylceramidase (WP_114626463.1)	family 78 glycoside hydrolase catalytic domain (WP_114626435.1)	hypothetical protein (WP_114626436.1)
Pathway	--	Signaling and Cellular Processes; Genetic Information Processing	--	Genetic Information Processing	Metabolism		Metabolism, Genetic Information Processing	Genetic Information Processing	Metabolism	Metabolism	--
Protein Family	--	Defense/resistance; DNA binding	--	Protein folding and quality control	Metabolism of terpenoids and polyketides		Cell detoxification; DNA damage inducible	Transcription Factors; DNA damage inducible	Carbohydrate metabolism	Carbohydrate metabolism	--
Streptomyces davawensis CCK26500.1	putative fatty acyl-CoA syntehtase YngI (CCK26495.1)	acetyl-coenzyme A synthetase (CCK26496.1)	LuxR-family transcriptional regulator (CCK26497.1)	Transcriptional regulator (CCK26498.1)	Trypsin (CCK26499.1)		magnesium and cobalt transport protein CorA (CCK26501.1)	DUF2993 (CCK26502.1)	transmembrane efflux protein (CCK26503.1)	transcriptional regulator, TetR family (CCk26504.1)	lipolytic protein G-D-S-L family (CCK26505.1)
Pathway	Metabolism	Metabolism	Genetic Information Processing	Genetic Information Processing	Signaling and Cellular Processes, Metabolism		Signaling and Cellular Processes	--	Metabolism, Signaling and Cellular Proceses	Genetic Information Processing	Metabolism
Protein Family	Lipid biosynthesis (lipid transport and metabolism, Secondary metabolites biosynthesis)	Carbohydrate/lipid/polyketide biosynthesis	Transcription factors	Transcriptional regulation	Signaling molecules and interaction and Protein metabolism (peptidases)		Transporters (inorganic ion transport and metabolism)	--	Transporter; defense	Transcription factors	Amino Acid Transport and Metabolism
Streptomyces diastatochromogenes WP_094219861.1	AMP-dependent synthetase and ligase (WP_094219856.1)	helix-turn-helix transcriptional regulator (WP_094219857.1)	LuxR family transcription regulator (WP_094219858.1)	hypothetical protein (WP_094219859.1)	serine protease (WP_094219860.1)		magnesium and cobalt transport protein CorA (WP_094220031.1)	RNA polymerase sigma-70 factor (WP_094219862.1)	NAD(P)H-dependent oxidoreductase (WP_094219863.1)	TIGR03854 family LLM class F420-dependent oxidoreductase (WP_094219864.1)	thioesterase family protein (WP_143684182.1
Pathway	Metabolism	Genetic Information Processing	Genetic Information Processing	--	Metabolism		Signaling and Cellular Processes	Genetic Information Processing	Metabolism	Metabolism	Metabolism
Protein Family	Biosynthesis of secondary metabolites; lipid/polyketide metabolism	Transcription factors	Transcription factors	--	Amino Acid Metabolism and Transport		Transporter (inorganic ion)	Trancription machinery	Lipid metabolism; carbohydrate metabolism; terpenoid/polyketide metabolism	Metabolism of terpenoids and polyketides	Secondary metabolites biosynthesis, transport, and catabolism; polyketide/terpenoid
Streptomyces flavidovirens WP_051338381.1	Sulfotransferase family protein (WP_028812848.1)	cytochrome P450 (WP_028812849.1)	thioesterase (WP_028812850.1)	acyl-CoA dehydrogenase family protein (WP_028812851.1)	acyl-CoA dehydrogenase (WP_028812852.1)		DinB family protein (WP_028812854.1)	Cupin 2 barrel domain-containing protein (WP_051338382.1)	MFS transporter (WP_051338383.1)	YcaO-like family protein (WP_051338384.1)	VOC family protein (WP_028812855.1)
Pathway	Metabolism	Metabolism	Metabolism	Metabolism	Metabolism		Metabolism, Genetic Information Processing	Metabolism	Signaling and Cellular Processes; metabolism	Genetic Information Processing	Metabolism
Protein Family	Metabolism of secondary metabolites	Secondary metabolites biosynthesis, transport, and catabolism	Secondary metabolites biosynthesis, transport, and catabolism; polyketide/terpenoid	Metabolism of lipids/fatty acids	Metabolism of lipids/fatty acids		Cell detoxification; DNA damage inducible	--	Transporter	Ribosomal protein S12 methylthiotransferase accessory factor	Detoxification of reactive metabolites
Streptomyces galilaeus QEU68884.1	NAD-dependent epimerase/dehyratase family protein/Nmra family protein (QEU68880.1)	ester/polyketide cyclase (QEU68881.1)	PadR family transcriptional regulator (QEU70439.1)	ATP-binding cassette domain-containing protein (QEU68882.1)	ABC transporter permease (QEU68883.1)		serine protease (QEU68885.1)	HTH transcriptional regulator (QEU68886.1)	DNA binding response regulator (QEU68887.1)	AMP-dependent synthetase (QEU68888.1)	AMP-binding protein (QEU68889.1)
Pathway	Metabolism	Metabolism	Genetic Information Processing	Signaling and Cellular Processes, Genetic Informatoin Processing	Signaling and Cellular Mechanisms, Metabolism		Metabolism	Genetic Information Processing	Genetic Information Processing	Metabolism	Metabolism
Protein Family	Carbohydrate transport and metabolism, Cell wall/membrane/envelope biogenesis	Metabolism of terpenoids and polyketides (biosynthesis of type II polyketides)	Negative Transcription Regulation	Transcription Factors, Defense mechanisms	Transporters; defense		Post-translational modification, protein turnover, and chaperones (endopeptidase activity)	Transcription Factors	Transcription Factors	Biosynthesis of secondary metabolites metabolism; lipid biosynthesis	Lipid transport and metabolism, Secondary metabolites biosynthesis
Streptomyces griseoruber AAP85352.1	aminotransferase (AAP85347.1)	glycosyltransferase (AAP85348.1)	ABC transporter (AAP85349.1)	ATP-binding protein (AAP85350.1)	Putative regulatory protein (AAP85351.1)		putative 3-5 epimerase (AAP85353.1)	Glycosyltransferase (AAP85354.1)	probable dTDP-4-keto-6-deoxyhexose reductase (AAP85355.1)	N,N dimethyltransferase (AAP85356.1)	putative FAD-dependent monooxygenase (AAP85357.1)
Pathway	Metabolism	Metabolism	Signaling and Cellular Processes; metabolism	Signaling and Cellular Processes; metabolism	Genetic Information Processing		Metabolism	Metabolism	Metabolism	Metabolism	Metabolism
Protein Family	Amino Acid Transport and Metabolism, polyketide sugar biosynthesis	Carbohydrate Metabolism (hexosyl group transfer)	Transporters (defense mechanisms); ATPase	Transporters (defense mechanisms); ATPase	Transcription Factors		Metabolism of terpenoids and polyketides (polyketide sugar biosynthesis)	Carbohydrate Metabolism (hexosyl group transfer)	Carbohydrate/Cell wall/membrane/envelope biogenesis, Biosynthesis of enediyne antibiotics	Secondary metabolites biosynthesis, transport, and catabolism, biotin metabolism	Energy production and conversion, Coenzyme transport and metabolism
Streptomyces griseoviridis AZS84226.1	SAM-dependent methyltransferase (AZS84221.1)	cytochrome P450 (QZS84222.1)	SAM-dependent methyltransferase (AZS84223.1)	enterobactin C-glucosyltransferase (AZS84224.1)	mycarose O-acyltransferase (AZS84225.1)		methyltransferase (AZS89767.1)	SDR family oxidoreductase (AZS84227.1)	enterobactin C-glucosyltransferase (AZS84228.1)	hypothetical protein ELQ87_08000 (AZS84229.1)	nucelar transport factor 2 family protein/SnoaL-like domain (AZS89768.1)
Pathway	Genetic Information Processing; metabolism	Metabolism	Genetic Information Processing; metabolism	Metabolism	Metabolism		Metabolism	Metabolism	Metabolism	--	Metabolism
Protein Family	Transcription, DNA replication machinery	Secondary metabolites biosynthesis, transport, and catabolism	Transcription, DNA replication machinery	Energy production and conversion, Carbohydrate transport and metabolism	Metabolism of terpenoids and polyketides (Biosynthesis of 12-, 14- and 16-membered macrolides)		Metabolism of polyketides and terpenoids, Secondary metabolites biosynthesis	Lipid transport and metabolism, Secondary metabolites biosynthesis	Energy production and conversion, Carbohydrate transport and metabolism	--	Metabolism of polyketides and terpenoids, Secondary metabolites biosynthesis
Streptomyces jeddahensis WP_067285245.1	iron ABC transporter permease (WP_078067770.1)	ABC transporter ATP-binding protein (WP_067285239.1)	hypothetical protein (WP_067285241.1)	Pseudogene	magnesium and cobalt transport protein CorA (WP_067285413.1)		Pseudogene	TauD/TfdA family dioxygenase (WP_067285247.1)	TetR/AcrR family transcriptional regulator (WP_067285249.1)	ABC transporter ATP-binding protein (WP_067285252.1)	ABC transporter permease subunit (WP_078067787.1)
Pathway	Metabolism; Signaling and Cellular Processes	Metabolism; Signaling and Cellular Processes	--	--	Signaling and Cellular Processes		--	Metabolism	Genetic Information Processing	Signaling and Cellular Processes	Signaling and Cellular Processes
Protein Family	Transporter; iron acquisition	Transporter; iron acquisition	--	--	Transporter (inorganic ion)		--	Amino Acid metabolism; gamma-butyrobetaine hydroxylase	Transcription Factors	NitT/TauT family transport system ATP-binding protein	Nitrate/sulfonate/bicarbonate transporter
Streptomyces kebangsaanensis WP_073947318.1	acyl-CoA thioesterase II (WP_073947368.1)	transposase (WP_073947316.1)	Pseudogene	IS3 family transposase (WP_107428678.1)	transposase (WP_073947317.1)		non-ribosomal peptide synthetase (WP_073947319.1)	non-ribosomal peptide synthetase (WP_073947320.1)	SDR family oxidoreductase, partial (WP_199880917.1)	Pseudogene	N-acetyl-ornithine/N-acetyl-lysine deacetylase (WP_073947321.1)
Pathway	Metabolism	Metabolism; Genetic Information Processing	--	Metabolism; Genetic Information Processing	Metabolism; Genetic Information Processing		Metabolism	Metabolism	Metabolism	--	Metabolism
Protein Family	Secondary metabolites biosynthesis, transport, and catabolism; polyketide/terpenoid	DNA replication; transcription; transposable element processing	--	DNA replication; transcription; transposable element processing	DNA replication; transcription; transposable element processing		Metabolism of polyketides and terpenoids, Secondary metabolites biosynthesis	Metabolism of polyketides and terpenoids, Secondary metabolites biosynthesis	Lipid metabolism; carbohydrate metabolism; terpenoid/polyketide metabolism	--	Amino acid metabolism; lysine biosynthesis
Streptomyces leeuwenhoekii CQR60422.1	Methyltransferase 9 (CQR60417.1)	Long Chain Fatty Acid -- CoA ligase/fatty-acyl-CoA synthase (CQR60418.1)	TetR family transcriptional Regulator (CQR60419.1)	Puromycin resistance Protein pur8/Major faclitator superfamily (CQR60420.1)	Uncharacterized UDP-glucosyltransferase yjiC (CQR60421.1)		Glucose-1-phosphate thymidylyltransferase (CQR60423.1)	Na(+)/H+ antiporter (CQR60424.1)	dTDP-glucose 4,6-dehydratase (CQR60425.1)	NDP-Hexose 2 3-Dehydratase (CQR60426.1)	Hypothetical Protein sle_09640 (CQR60427.1)
Pathway	Metabolism	Metabolism	Genetic Information Processing	Signaling and Cellular Processes	Metabolism		Metabolism	Metabolism, Signaling and Cellular Processes	Metabolism	Metabolism	--
Protein Family	Secondary metabolites biosynthesis, transport, and catabolism (terpenoid-quinone biosynthesis)	Lipid metabolism (lipid biosynthesis)	Transcription factors	Transport/defense/resistance	Terpenoid and polyketide metabolism, Carbohydrate transport and metabolism		Metabolism of terpenoids and polyketides (Polyketide sugar unit biosynthesis)	Inorganic ion transport and metabolism	Metabolism of terpenoids and polyketides (Polyketide sugar unit biosynthesis) biosynthesis)	Metabolism of terpenoids and polyketides (Polyketide sugar unit biosynthesis)	--
Streptomyces lushanensis WP_066947886.1	Multifunctional cyclase-dehydratase-3-O-methyl transferase TcmN (WP_169922660.1)	cytochrome P450 (WP_066947877.1)	SAM-dependent methyltransferase (WP_066947996.1)	DUF1205 domain-containing protein (WP_066947880.1)	acyltransferase (WP_066947883.1)		methyltransferase (WP_079125100.1)	SDR family oxidoreductase (WP_066947892.1)	DUF1205 domain-containing protein (WP_066947894.1)	Long-chain acyl-CoA synthetase (WP_141698425.1)	nuclear transport factor 2 family protein (WP_079125101.1)
Pathway	Metabolism	Metabolism	Metabolism	Metabolism	Metabolism		Metabolism	Metabolism	Metabolism	Metabolism	--
Protein Family	Metabolism of terpenoids and polyketides	Secondary metabolites biosynthesis, transport, and catabolism; terpenoid/polyketide	Metabolism of terpenoids and polyketides	Carbohydrate metabolism; aclacinomycin-T 2-deoxy-L-fucose transferase	Biosynthesis of secondary metabolites; carbohdrate metabiolism; O-acyltransferase		Metabolism of secondary metabolites; O-methyltransferase; polyketide/terpenoid	Lipid metabolism; carbohydrate metabolism; terpenoid/polyketide metabolism	Carbohydrate metabolism; glycosyltransferase	Lipid/fatty acid metabolism	--
Streptomyces malaysiense WP_167377699.1	SMI1/KNR4 family protein (WP_053055455.1)	Two-component system sensor kinase (WP_079175035.1)	response regulator transcription factor (WP_046419001.1)	acetylhydrolase (WP_046418999.1)	SDR family NAD(P)-dependent oxidoreductase (WP_046418997.1)		non-ribosomal peptide synthetase (WP_053055452.1)	MFS transporter (WP_053055451.1)	non-ribosomal peptide synthetase (WP_053055450.1)	WYL domain-containing transcriptional regulator (WP_046419057.1)	alpha/beta hydrolase (WP_046418995.1)
Pathway	Metabolism	Metabolism; Signaling and Cellular Processes	Genetic Information Processing; Signaling and Cellular Processes	Metabolism	Metabolism		Metabolism	Signaling and Cellular Processes; metabolism	Metabolism	Genetic Information Processing	Metabolism
Protein Family	Carbohydrate metabolism	Histidine kinase; signal transduction	Two-component response transcription factor; signal transduction	Secreted lipase	Lipid metabolism; carbohydrate metabolism; terpenoid/polyketide metabolism		Metabolism of polyketides and terpenoids, Secondary metabolites biosynthesis	Transporter	Metabolism of polyketides and terpenoids, Secondary metabolites biosynthesis	Transcription Factors; DNA damage inducible	Metabolism of terpenoids and polyketides (Biosynthesis of enediyne antibiotics)
Streptomyces netropsis WP_165451496.1	anthranilate synthase component I family protein (WP_130876801.1)	phenylacetate--CoA ligase family protein (WP_130876802.1)	flavodoxin family protein (WP_130876803.1)	winged helix-turn-helix domain-containing protein (WP_165451495.1)	response regulator transcription factor (WP_130876805.1)		thioesterase (WP_130876807.1)	non-ribosomal peptide synthetase (WP_130876808.1)	cytochrome P450 (WP_130876809.1)	MbtH family NRPS accessory protein (WP_130876810.1)	amino acid adenylation domain-containing protein (WP_165451497.1)
Pathway	Metabolism	Metabolism	Metabolism	Genetic Information Processing, Signaling and Cellular Processes	Genetic Information Processing; Signaling and Cellular Processes		Metabolism	Metabolism	Metabolism	Metabolism	Metabolism
Protein Family	Metabolism of secondary metabolites; amino acid metabolism	Amino acid metabolism	Biosynthesis of secondary metabolites; Biosynthesis of enediyne antibiotics	AlkZ DNA glycosylase; ICL repair; BER; defense/resistance	Two-component response transcription factor; signal transduction		Secondary metabolites biosynthesis, transport, and catabolism; polyketide/terpenoid	Metabolism of polyketides and terpenoids, Secondary metabolites biosynthesis	Secondary metabolites biosynthesis, transport, and catabolism	Biosynthesis of secondary metabolites; terpenoid/polyketide biosynthesis	Metabolism of polyketides and terpenoids, Secondary metabolites biosynthesis
Streptomyces nodosus ADI58656.1	KSI I/II associated ACP (ADI58652.1)	griI; 2-amino-4,5-dihydroxy-6-oxo-7-(phosphooxy)heptanoate synthase (ADI58653.1)	type II thioesterase (ADI58654.1)	asukamycin exporter - drug resistance transporter (ADI58655.1)	transcripitonal regulator (ADI58657.1)		LuxR family transcriptional regulator (ADI58658.1)	End of sequence	--	--	--
Pathway	Metabolism	Metabolism	Metabolism	Metabolism, Signaling and Cellular Processes	Genetic Information Processing		Genetic Information Processing	--	--	--	--
Protein Family	Metabolism of secondary metabolites (BIosynthesis of polyketides type II), Fatty acid synthesis (elongation)	Metabolism of secondary metabolites, Carbohydrate metabolism (aldolase activity)	Secondary metabolites biosynthesis, transport, and catabolism; polyketide/terpenoid	asukamycin self-resistance	Transcription Factors		Transcription Factors	--	--	--	--
Streptomyces nojiriensis GGR83661.1	Acyl-CoA dehydrogenase (GGR83617.1)	Malonyl CoA-acyl carrier protein transacylase (GGR83627.1)	Non-ribosomal peptide synthetase (GGR83634.1)	Amino acid adenylation domain-containing protein (GGR83645.1)	MFS transporter (GGR83655.1)		hypothetical protein (GGR83662.1)	Amino acid adenylation domain-containing protein (GGR83667.1)	cytochrome P450 (GGR83674.1)	MbtH protein (GGR83682.1)	thioesterase (GGR83687.1)
Pathway	Metabolism	Metabolism	Metabolism	Metabolism	Signaling and Cellular Processes; metabolism		--	Metabolism	Metabolism	Metabolism	Metabolism
Protein Family	Metabolism of lipids/fatty acids	Biosynthesis of secondary metabolites; terpenoid/polyketide	Biosynthesis of secondary metabolites; terpenoid/polyketide	Biosynthesis of secondary metabolites; terpenoid/polyketide	Transporter		--	Biosynthesis of secondary metabolites; terpenoid/polyketide	Secondary metabolites biosynthesis, transport, and catabolism	Biosynthesis of secondary metabolites; Monobactam biosynthesis	Secondary metabolites biosynthesis, transport, and catabolism; polyketide/terpenoid
Streptomyces olivaceus CP016795.1	hypothetical protein BC342_18570 (AOW88202.1)	hypothetical protein BC342_18575 (AOW91258.1)	HTH transcriptional regulator (AOW88203.1)	hypothetical protein BC342_18585 (AOW91259.1)	tetratricopeptide repeat (AOW88204.1)		Major facilitator Superfamily (AOW91261.1)	phosphoantetheine attachment site (AOW8206.1)	cytochrome P450(AOW88207.1)	thioesterase (AOW88208.1)	Condensation domain (AOW88205.1)
Pathway	--	--	Genetic Information Processing	--	Signaling and Cellular Mechanisms, Metabolism		Metabolism, Signaling and Cellular Processes	Metabolism	Metabolism	Metabolism	Metabolism
Protein Family	--	--	Transcription Factors	--	Signal Transduction Mechanisms (peptidyl-tyrosine sulfation)		Transporter	Secondary metabolites biosynthesis; cofactor metabolism	Secondary metabolites biosynthesis, transport, and catabolism	Secondary metabolites biosynthesis, transport, and catabolism; polyketide/terpenoid	Secondary metabolites biosynthesis, transport, and catabolism
Streptomyces pini WP_093852302.1	CoA transferase (WP_093852297.1)	cytochrome P450 (WP_093852298.1)	epoxide hydrolase (WP_093852299.1)	cytochrome P450 (WP_093852300.1)	NADP-dependent oxidoreductase (WP_093852301.1)		SDR family oxidoreductase (WP_093852303.1)	putative transmembrane protein (WP_093852304.1)	NAD(P)H-dependent oxidoreductase (WP_093852305.1)	MFS transporter (WP_093852306.1)	DUF1205 domain-containing protein (WP_093852307.1)
Pathway	Metabolism	Metabolism	Metabolism	Metabolism	Metabolism		Metabolism	--	Metabolism	Signaling and Cellular Processes; metabolism	Metabolism
Protein Family	Lipid metabolism; bile acid metabolism; alpha-methylacyl-CoA racemase	Secondary metabolites biosynthesis, transport, and catabolism	Metabolism of terpenoids and polyketides (Biosynthesis of enediyne antibiotics)	Secondary metabolites biosynthesis, transport, and catabolism	Lipid metabolism; carbohydrate metabolism; terpenoid/polyketide metabolism		Lipid metabolism; carbohydrate metabolism; terpenoid/polyketide metabolism	--	Lipid metabolism; carbohydrate metabolism; terpenoid/polyketide metabolism	Transporter	Biosynthesis of secondary metabolites; carbohydrate/polyketide metabolism; glycosylastransferase
Streptomyces puniciscabiei WP_159045481.1	alpha/beta hydrolase (WP_055705530.1)	WYL domain-containing protein (WP_055705531.1)	non-ribosomal peptide synthase (WP_055705532.1)	MFS transporter (WP_055705533.1)	non-ribosomal peptide synthase (WP_055705534.1)		Flagellar P-ring protein FlgI (WP_159045482.1)	Potassium uptake protein (WP_142218574.1)	Transcriptional regulator, LysR family (WP_055705537.1)	YfbM family protein (WP_055710354.1)	IS5 family transposase (WP_107100798.1)
Pathway	Metabolism; Signaling and Cellular Processes	Genetic Information Processing	Metabolism	Signaling and Cellular Processes; metabolism	Metabolism		Signaling and Cellular Processes	Metabolism, Signaling and Cellular Processes	Genetic Information Processing	Signaling and Cellular Processes	Metabolism; Genetic Information Processing
Protein Family	Metabolism of xenobiotics; defense	Transcription Factors; DNA damage inducible	Metabolism of terpenoids and polyketides; NRPS	Transporter	Metabolism of terpenoids and polyketides; NRPS		Cell motility; flagellar assembly	Transporter; potassium regulation	Transcription Factors	Type VI secretion system protein ImpK; transport	DNA replication; transcription; transposable element processing
Streptomyces radiopugnans WP_093657592.1	CoA transferase (WP_093657583.1)	epoxide hydrolase (WP_093657585.1)	23S rRNA pseudouridine synthase (WP_177213935.1)	alpha/beta fold hydrolase (WP_093657589.1)	NADPH-dependent curcumin reductase (WP_093657591.1)		citramalate synthase (WP_093657594.1)	ketoacyl-ACP synthase III family protein (WP_093657596.1)	SRPBCC family protein (WP_093657853.1)	antibiotic biosynthesis monooxygenase (WP_093657598.1)	acyl-CoA carboxylase subunit epsilon (WP_093657600.1)
Pathway	Metabolism	Metabolism	Metabolism; Genetic Information Processing	Metabolism; Signaling and Cellular Processes	Metabolism		Metabolism	Metabolism	Metabolism	Metabolism	Metabolism
Protein Family	Lipid metabolism; bile acid metabolism; alpha-methylacyl-CoA racemase	Metabolism of terpenoids and polyketides (Biosynthesis of enediyne antibiotics)	Ribosome biogenesis; translation; nucleotide metabolism	Metabolism of xenobiotics; defense	Metabolism of terpenoids and polyketides (curcumin reductase)		Amino Acid Metabolism	Lipid/fatty acid metabolism	Terpenoid/polyketide biosynthesis; cyclase/dehydratase	Metabolism of terpenoids and polyketides	Lipid/fatty acid metabolism
Streptomyces rimosus QGY71233.1	Spheroidene monooxygenase (QGY65772.1)	TetR family transcriptional regulator	alpha/beta hydrolase fold domain-containing protein/acetyl esterase activity (QGY71231.1)	bifunctional 3'-5' exonuclease/pol A DNA polymerase I (QGY65774.1)	putative transcriptional regulator/Cro/C1-type HTH DNA-binding domain (QGY71232.1)		alpha/beta fold hydrolase (QGY65775.1)	amidohydrolase/carbon-nitrogen hydrolase (QGY65776.1)	Uma2 family endonuclease (QGY71234.1)	30S small subunit ribosomal protein S14 (QGY65777.1)	50S large subunit ribosomal protein L28 (QGY6578.1)7
Pathway	Metabolism	Genetic Information Processing	Metabolism	Genetic Information Processing, Signaling and Cellular Processes	Genetic Information Procession		Metabolism, Signaling and Cellular Processes	Metabolism	Genetic Information Processing	Genetic Information Processing	Genetic Information Processing
Protein Family	Metabolism of terpenoids and polyketides (Biosynthesis of carotenoids)	tetracycline resistance; transcription factor	Metabolism of terpenoids and polyketides (Biosynthesis of enediyne antibiotics)	Replication and Repair (DNA replication, BER, NER, HR); defense	Transcription Factors		Defense; hydrolase	Amino Acid Metabolism, Nicotinate and nicotinamide metabolism	cell cycle control	Translation (Ribosome)	Translation (Ribosome)
Streptomyces roseochromogenus WP_023549546.1	(2Fe-2S)-binding protein (WP_023549541.1)	DHA2 family efflux MFS transporter permease subunit (WP_031225550.1)	alpha/beta fold hydrolase (WP_023549543.1)	cytochrome P450 (WP_063750663.1)	SDR family oxidoreductase (WP_023549545.1)		NADP-dependent oxidoreductase (WP_023549547.1)	cytochrome P450 (WP_023549548.1)	epoxide hydrolase (WP_023549549.1)	CoA transferase (WP_023549550.1)	MFS transporter (WP_023549551.1)
Pathway	Metabolism	Signaling and Cellular Processes; metabolism	Metabolism; Signaling and Cellular Processes	Metabolism	Metabolism		Metabolism	Metabolism	Metabolism	Metabolism	Metabolism, Signaling and Cellular Processes
Protein Family	Ferredoxin; iron/energy metabolism	Transporter	Metabolism of xenobiotics; defense	Secondary metabolites biosynthesis, transport, and catabolism	Lipid metabolism; carbohydrate metabolism; terpenoid/polyketide metabolism		Lipid metabolism; carbohydrate metabolism; terpenoid/polyketide metabolism	Secondary metabolites biosynthesis, transport, and catabolism	Metabolism of terpenoids and polyketides; biosynthesis of enediyne antibiotics	Lipid metabolism; alpha-methylacyl-CoA racemase	Transporter
Streptomyces sahachiroi ABY83174.1	conserved hypothetical protein (ABY83169.1)	cytochrome P450 (ABY83170.1)	thioesterase type II (ABY83171.1)	acyl-coA dehydrogenase (ABY83172.1)	acyl-coA dehydrogenase (ABY83173.1)		DinB superfamily (ABY83175.1)	lactoylglutathione lyase (ABY83176.1)	transposase/PFAM integrase (ABY83177.1)	short chain dehdrogenase/enoyl-(Acyl carrier protein) reductase (ABY83178.1	3-ketoacyl-(acyl-carrier-protein) reductase/short-chain dehydrogenase reductase, sdr (ABY83179.1)
Pathway	--	Metabolism	Metabolism	Metabolism	Metabolism		Metabolism, Genetic Information Processing	Metabolism	Genetic Information Processing	Metabolism	Metabolism
Protein Family	--	Secondary metabolites biosynthesis, transport, and catabolism	Secondary metabolites biosynthesis, transport, and catabolism; polyketide/terpenoid	Lipid Metabolism	lipid metabolism		Cell detoxification; DNA damage inducible	Amino Acid Transport and Metabolism	DNA replication, recombination and repair	Lipid transport and metabolism, Secondary metabolites biosynthesis	Lipid transport and metabolism, Secondary metabolites biosynthesis
Streptomyces scabrispora WP_078974087.1	SRPBCC family protein (WP_078979042.1)	SAM-dependent methyltransferase (WP_161500586.1)	NADH:ubiquinone reductase (WP_078974084.1)	SDR family oxidoreductase (WP_078974085.1)	helix-turn-helix domain-containing protein (WP_078974086.1)		Acetolactate synthase I/II/III large subunit (WP_078974088.1)	acyltransferase (WP_078974089.1)	Pristinol synthase (WP_078974090.1)	terpene cyclase/mutase family protein (WP_101896973.1)	hypothetical protein (WP_078979043.1)
Pathway	Metabolism	Metabolism	Metabolism	Metabolism	Genetic Information Processing		Metabolism	Metabolism	Metabolism	Metabolism	--
Protein Family	Terpenoid/polyketide biosynthesis; cyclase/dehydratase	Amino acid metabolism; protein-L-isoaspartate(D-aspartate) O-methyltransferase	Translocase; Oxidative phosphorylation	--	Transcription factors		Biosynthesis of secondary metabolites; carbohydrate/amino acid metabolism	Biosynthesis of secondary metabolites; terpenoid/polyketide biosynthesis	Biosynthesis of secondary metabolites; terpenoid/polyketide biosynthesis	Biosynthesis of secondary metabolites; terpenoid/polyketide biosynthesis	--
Streptomyces sp. NRRL F-4474 WP_030845410.1	Thioesterase (WP_051700103.1)	MbtH family NRPS accessory protein ( WP_030657510.1)	Cytochrome P450 (WP_030845407.1)	non-ribosomal peptide synthetase/AMP-binding enzyme (WP_051700105.1)	4'-phosphopantetheinyl transferase superfamily protein (WP_051700107.1)		MFS transporter (WP_051700109.1)	non-ribosomal peptide synthetase (WP_078857610.1)	non-ribosomal peptide synthetase (WP_078857611.1)	condensation domain protein (WP_030845415.1)	acyl-CoA dehydrogenase (WP_051700115.1)
Pathway	Metabolism	Metabolism	Metabolism	Metabolism	metabolism		Metabolism, Signaling and Cellular Processes	Metabolism	Metabolism	Metabolism	Metabolism
Protein Family	Secondary metabolites biosynthesis, transport, and catabolism; polyketide/terpenoid	inorganic metabolism and transport	Secondary metabolites biosynthesis, transport, and catabolism	Secondary metabolites biosynthesis, transport, and catabolism	coenzyme metabolism and transport, amino acid biosynthesis		Transporter	Polyketide/terpenoid metabolism	Secondary metabolites biosynthesis	Secondary metabolites biosynthesis, transport, and catabolism	Lipid Transport and Metabolism
Streptomyces sp. Sp080513GE-23 BAP16700.1	Esterase (BAP16695.1)	transcriptional regulator (BAP16696.1)	nonribosomal peptide synthetase (BAP16697.1)	Transmembrane transporter (major facilitator superfamily) (BAP16698.1)	nonribosomal peptide synthetase (BAP16699.1)		L-threonine aldolase (beta-eliminating lyase) (BAP16701.1)	LysR family transcriptonal regulator (BAP16702.1)	hypothetical protein (BAP16703.1)	endoribonuclease L-PSP family protein (BAP16704.1)	Acyl-CoA dehydrogenase (BAP16705.1)
Pathway	Metabolism	Genetic Information Processing	Metabolism	Signaling and Cellular Processes	Metabolism		Metabolism	Genetic Information Processing	--	Metabolism; Genetic Information Processing	Metabolism
Protein Family	non-ribosomal peptide biosynthesis	Transcription factors	polyketide sugar biosynthesis, lipid biosynthesis	Transporter	Lipid transport and metabolism, Secondary metabolites biosynthesis		Amino Acid Metabolism (Gly, Ser, Thr metabolism, biosynthesis of amino acids)	Transcription Factors	--	Translation, ribosomal structure and biogenesis	Lipid metabolism (fatty acid degredation), Amino Acid Metabolism (Val, Leu, Ile degregation)
Streptomyces subrutilus WP_069923306.1	MFS transporter (WP_069923302.1)	VOC family protein (WP_069923303.1)	BCCT family transporter (WP_069924266.1)	CatB-related O-acetyltransferase (WP_069923304.1)	dihydrofolate reductase family protein (WP_069923305.1)		cation:proton antiporter (WP_079154489.1)	hypothetical protein (WP_069923308.1)	TerC family protein (WP_069923309.1)	DUF4190 domain-containing protein (WP_069923310.1)	dihydrofolate reductase family protein (WP_069923311.1)
Pathway	Signaling and Cellular Processes; metabolism	Metabolism; Signaling and Cellular Processes	Metabolism, Signaling and Cellular Processes	Metabolism, Signaling and Cellular Processes	Metabolism		Signaling and Cellular Processes	--	Metabolism, Signaling and Cellular Proceses	--	Metabolism
Protein Family	Transporter	Detoxification of reactive metabolites	Transporter; amino acid transport	Acetyltransferase; antimicrobial resistance gene	--		sodium/hydrogen antiporter	--	Transport; tellurite resistance protein TerC	--	--
Streptomyces tateyamensis WP_110670119.1	3-hydroxybutyrate dehydrogenase (WP_110670109.1)	DinB family protein (WP_110670111.1)	RraA family protein (WP_110670113.1)	threonine--tRNA ligase (WP_110670115.1)	ricin-type beta-trefoil lectin domain protein (WP_110670117.1)		permease (WP_110670121.1)	hypothetical protein (WP_110670123.1)	ATP-binding protein (WP_181442376.1)	reductase (WP_110670127.1)	acetyl-CoA carboxylase carboxyltransferase subunit alpha/beta (WP_110670129.1)
Pathway	Metabolism	Metabolism, Genetic Information Processing	Metabolism	Metabolism; Genetic Information Processing	Metabolism		Signaling and Cellular Processes	--	--	Metabolism	Metabolism
Protein Family	Carbohydrate metabolism; 3-hydroxybutyrate dehydrogenase	Cell detoxification; DNA damage inducible	Carbohydrate metabolism; 4-hydroxy-4-methyl-2-oxoglutarate aldolase	Aminoacyl-tRNA biosynthesis; translation	Carbohydrate metabolism; lipid metabolism		Transporter	--	--	Metabolism of terpenoids and polyketides; 2'-hydroxyisoflavone reductase	Metabolism of polyketides and terpenoids, Secondary metabolites biosynthesis
Streptomyces toyocaensis WP_037926092.1	glycosyltransferase family 9 protein (WP_037926077.1)	glycosyltransferase (WP_037926080.1)	glycosyltransferase (WP_037926083.1)	DUF3040 domain-containing protein (WP_037926086.1)	polysaccharide pyruvyl transferase family protein (WP_037926089.1)		dihydrolipoamide dehydrogenase (WP_037926097.1)	LuxR family transcriptional regulator (WP_037926100.1)	helix-turn-helix transcriptional regulator (WP_037926104.1)	AMP-binding protein (WP_037926107.1)	AMP-binding protein (WP_037926110.1)
Pathway	Metabolism	Metabolism	Metabolism	Metabolism; Signaling and Cellular Processing	Metabolism		Metabolism	Genetic Information Processing	Genetic Information Processing	Metabolism	Metabolism
Protein Family	Carbohydrate metabolism	Carbohydrate metabolism	Carbohydrate metabolism (transfer of hexosyl groups)	Glutathione-regulated potassium-efflux system ancillary protein	Carbohydrate metabolism; peptiodgycan/cell wall biosynthesis		Biosynthesis of secondary metabolites; amino acid metabolism	Transcription factors	Transcription factors	Biosynthesis of secondary metabolites metabolism; lipid metabolism	Lipid metabolsim; fatty-acyl-CoA synthase
Streptomyces uncialis WP_073792593.1	1-acyl-sn-glycerol-3-phosphate acyltransferase (WP_073792589.1)	hypothetical protein (WP_073792590.1)	SDR family oxidoreductase (WP_073792591.1)	HtaA domain-containing protein (WP_073792724.1)	family 16 glycosylhydrolase (WP_073792592.1)		MarR family transcriptional regulator (WP_073792594.1)	FAD-dependent oxidoreductase (WP_073792595.1)	GAF domain-containing protein (WP_107499359.1)	response regulator (WP_079184944.1)	SpoIIE family protein phosphatase (WP_073792598.1)
Pathway	Metabolism	--	Metabolism	Metabolism, Signaling and Cellular Processes	Metabolsim		Genetic Information Processing	Metabolism	Metabolism	Metabolism, Signaling and Cellular Processing	Metabolism; Genetic Information Processing
Protein Family	Metabolism of secondary metabolites; glycerolipid metabolism	--	Biosynthesis of secondary metabolites; fatty acid metabolism	Transport; iron acquisition	Carbohydrate metabolism		Transcription Factor	--	--	Two-component system sensor kinase; histidine kinase	Amino acid metabolism; RNA polymerase-associated protein
Streptomyces vinaceusdrappus QDQ37873.1	MFS transporter (QDQ37868.1)	O-methyltransferase (QDQ37869.1)	GTB-type glycosyltransferase (QDQ37870.1)	O-acyltransferase (QDQ37871.1)	VOC-family, extradiol dioxygenase/PhnB protein/glyoxalase (QDQ37872.1)		hypothetical protein (QDQ37874.1)	cytochrome P450 (QDQ37875.1)	ketoreductase /short chain dehydrogenase reductase (QDQ37876.1)	O-methyltransferase (QDQ37877.1)	O-methyltransferase (QDQ37878.1)
Pathway	Signaling and Cellular Proceses, Metabolism	Genetic Information Processing, Metabolism; Signaling and Cellular Processes	Metabolism	Metabolism	Metabolism, Signaling and Cellular Processes		--	Metabolism	Metabolism	Metabolism	Genetic Information Processing, Metabolism; Signaling and Cellular Processes
Protein Family	Transporter	DNA replication initiation proteins, transcription; transferase; regulation of replication	Carbohydrate metabolism (transfer of hexosyl groups)	Lipid Metabolism and Transport, biosynthesis of polyketide structures	Amino Acid Metabolism and Transport (drug resistance)		--	Secondary metabolites biosynthesis, transport, and catabolism	Lipid transport and metabolism, Secondary metabolites biosynthesis, transport, and catabolism	Biosynthesis of terpenoids and polyketides	DNA replication initiation proteins, transcription; transferase; regulation of replication
Streptomyces vinaceusdrappus QDQ37896.1	epoxide hydrolase (QDQ37891.1)	cytochrome P450 (QDQ37892.1)	alpha/beta hydrolase (QDQ37893.1)	ferredoxin (QDQ37894.1)	ferredoxin reductase/pyridine nucleotide-disulphide oxidoreductase (QDQ37895.1)		cytochrome P450 (QDQ37897.1)	dehydrogenase (QDQ37898.1)	NADP+ - dependent oxidoreductase (QDQ37899.1)	MFS transporter (QDQ37900.1)	NADP+ - dependent oxidoreductase/short-chain dehydrogenase reductase (sdr) (QDQ37901.1)
Pathway	Metabolism	Metabolism	Metabolism, Signaling and Cellular Processes	Metabolism	Metabolism		Metabolism	Metabolism	Metabolism	Metabolism, Signaling and Cellular Processes	Metabolism
Protein Family	Metabolism of terpenoids and polyketides (Biosynthesis of enediyne antibiotics)	Secondary metabolites biosynthesis, transport, and catabolism (polyketide sugar biosynthesis)	defense mechanisms; hydrolase	--	Lipid metabolism (Fatty acid degredation), Amino Acid Metabolism (phenylalanine), Nitrogen metabolism		Secondary metabolites biosynthesis, transport, and catabolism	Secondary metabolites biosynthesis, transport, and catabolism	prostaglandin reductase	Transporter	lipid metabolism
Streptomyces wuyuanensis WP_093654700.1	amino acid adenylation domain-containing protein (WP_093654689.1)	thioesterase (WP_093654691.1)	MbtH family NRPS accessory protein (WP_093654694.1)	cytochrome P450 (WP_093654696.1)	amino acid adenylation domain-containing protein (WP_167746010.1)		MFS transporter (WP_093654702.1)	non-ribosomal peptide synthetase (WP_093654704.1)	non-ribosomal peptide synthetase (WP_093654706.1)	Mycobactin peptide synthetase MbtE (WP_093654708.1)	acyl-CoA dehydrogenase family protein (WP_093654710.1)
Pathway	Metabolism	Metabolism	Metabolism	Metabolism	Metabolism		Metabolism, Signaling and Cellular Processes	Metabolism	Metabolism	Metabolism	Metabolism
Protein Family	Metabolism of secondary metabolites	Metabolism of terpenoids and polyketides	Biosynthesis of secondary metabolites	Secondary metabolites biosynthesis, transport, and catabolism	Metabolism of terpenoids and polyketides; NRPS		Transporter	Metabolism of terpenoids and polyketides	Metabolism of terpenoids and polyketides	Metabolism of terpenoids and polyketides; NRPS	Lipid metabolism
Streptomyces zhaozhouensis WP_097230763.1	AMP-binding protein (WP_097230758.1)	DUF397 domain-containing protein (WP_097230759.1)	helix-turn-helix domain-containing protein (WP_097230760.1)	SAM-dependent methyltransferase (WP_097230761.1)	WYL domain-containing transcriptional regulator (WP_097230762.1)		helix-turn-helix transcriptional regulator (WP_097230764.1)	NAD(P)H-binding protein (WP_097230765.1)	hypothetical protein (WP_097230901.1)	saccharopine dehydrogenase (WP_097230766.1)	DUF3068 domain-containing protein (WP_097230767.1)
Pathway	Metabolism	--	Genetic Information Processing	Metabolism	Genetic Information Processing		Genetic Information Processing	--	--	Metabolism	--
Protein Family	Biosynthesis of siderophore group nonribosomal peptides; 2,3-dihydroxybenzoate-AMP ligase	--	Transcription factors	Amino acid metabolism	Transcription Factors; DNA damage inducible		Transcription Factor	--	--	Amino acid metabolism; lysine biosynthesis	--

## Sheet: S5B Non-BGC Neighbors (AZL)
- 5 ORFs							+ 5 ORFs
Species	-5 ORF (3'→5') (w/GenBank/RefSeq IDs)	-4 ORF	-3 ORF	-2 ORF	-1 ORF		+1 ORF (5'→3') (w/GenBank/RefSeq IDs)	+2 ORF	+3 ORF	+4 ORF	+5 ORF
Streptomyces ambofaciens WP_053129723.1	secreted protein/uncharacterized ACR, COG1430 (AKZ57867.1)	putative lipoprotein (AKZ57868.1)	secreted protein/multicopper oxidase/enoyl reductase (AKZ57869.1)	putative oxidoreductase/luciferase-like (AKZ578870.1)	Methyltransferase type 11 (AKZ57871.1)		hypothetical protein SAM23877_4828 (AKZ57873.1)	ATP-binding protein (AKZ57874.1)	hypothetical protein SAM23877_4830 (AKZ57875.1)	putative secreted protein /heme transporter/lytic transglycosylase domain protein (AKZ57876.1)	putative integral membrane protein/permease (AKZ57877.1)
Pathway	--	--	Metabolism	Metabolism	Metabolism		--	Signaling and Cellular Processes	--	Metabolism	Signaling and Cellular Processes
Protein Family	--	--	Metabolism of polyketides and terpenoids, Nitrogen Metabolism	Energy production and conversion	--		--	Signal Transduction Mechanisms	--	Cell wall/peptidoglycan/carbohydrate metabolism	Cell Cycle Control; transport
Streptomyces antibioticus WP_078634684.1	dihydrofolate reductase family protein/bifunctional deaminase-reductase (QIT46396.1)	hypothetical protein HCX60_25100 (QIT46397.1)	PPE family protein (QIT46398.1)	hypothetical protein HCX60_25110 (QIT46399.1)	hypothetical protein HCX60_25115 (QIT46400.1)		isoprenyl transferase/short-chain Z-isoprenyl diphosphate synthase (QIT46402.1)	PhoH family protein (QIT46403.1)	Lytic transglycosylase SLT domain-containing protein (QIT46404.1)	Lytic transglycosylase SLT domain-containing protein (QIT46405.1)	AI-2E family transporter/putative heme transporter/permease (QIT46406.1)
Pathway	Metabolism	--	Signaling and Cellular Processes	--	--		Metabolism	Signaling and Cellular Processes	Metabolism	Metabolism	Signaling and Cellular Processes
Protein Family	Co-enzyme transport and metabolism	--	Cell Motility, Cell Wall Rebuilding	--	--		Metabolism of terpenoids and polyketides (biosynthesis of terpenoid backbones); cell wall biosynthesis	Signal Transduction Mechanisms	Cell wall/peptidoglycan/carbohydrate metabolism	Cell wall/peptidoglycan/carbohydrate metabolism	Transporter/Signal transduction
Streptomyces atratus WP_114246399.1	integral membrane protein (AXE79916.1)	hypothetical Protein/uncharacterized protein COG1430 (AXE79917.1)	Prepilin Peptidase/ N-methyltransferase (AXE83059.1)	SAM-dependent methyltransferase type 11(AXE79918.1)	hypothetical protein C5746_26685 (AXE79919.1)		Hypothetical Protein C5746_26695 (AXE79921.1)	L-glyceraldehyde 3-phosphate reductase (AZE79922.1)	Isoprenyl transferase/short-chain Z-isoprenyl diphosphate synthase (AXE83060.1)	PhoH family protein (AXE79923.1)	transglysosylase domain-containing protein (AXE79924.1)
Pathway	Genetic Information Processing, Signaling and Cellular Processes	--	Metabolism	Metabolism	--		--	Metabolism, Signaling and Cellular Processes	Metabolism	Signaling and Cellular Processes	Metabolism
Protein Family	Post-translational modification, protein turnover, chaperones, Cell motility and Signal transduction mechanisms	--	Amino acid metabolism (peptidase and N-methyltransferase activity)	--	--		--	Defense of reactive metabolites; oxidoreductase of L-GAP	Metabolism of terpenoids and polyketides (biosynthesis of terpenoid backbones); cell wall biosynthesis	Signal Transduction Mechnanisms	Cell wall/membrane/envelope biogenesis
Streptomyces atratus WP_114247452.1	proline iminopeptidase/serine aminopeptidase (AXE81035.1)	Pseudogene	Hypothetical Protein C5746_33360 (ACE81036.1)	DNA-binding protein/cold-shock protein (AXE81037.1)	DMT superfamily permease (AXE81038.1)		helix-turn-helix transcriptional regulator/LuxR family transcriptional regulator (AXE81040.1)	AMP-dependent synthetase/acetyl-CoA synthetase (AXE81041.1)	AMP-binding protein/fatty-acyl-CoA synthase (AXE81042.1)	hypothetical protein C5746_33395 (AXE81043.1)	GNAT family N-acetyltransferase (AXE81044.1)
Pathway	Metabolism	--	--	Genetic Information Processing	Signaling and Cellular Processes		Genetic Information Processing	Metabolism	Metabolism	--	Metabolism and Signaling/Cellular Processing
Protein Family	Amino Acid Metabolism (Arginine and Proline metabolism )	--	--	Transcription Factors	Amino acid transport and metabolism, Carbohydrate transport and metabolism		Transcriptional regulator	Lipid biosynthesis (fatty-acyl-CoA synthase)	Lipid biosynthesis (fatty-acyl-CoA synthase)	--	Translation, ribosomal structure and biogenesis; protein N-acetyltransferase
Streptomyces avermitilis WP_010984669.1	putative integral membrane protein/permease (BAC70945.1)	putative secreted protein/lytic transglycosylase (BAC70946.1)	putative ATP-binding protein (BAC70947.1)	putative undecaprenyl diphosphate syntahse/short-chain Z-isoprenyl diphosphate synthase (BAC70948.1)	uncharacterized protein, COG1430 (BAC70949.1)		Methyltransferase type 11 (BAC70951.1)	DUF664 (BAC70952.1)	putative acetyltransferase (BAC70953.1)	putative FMNH2-utilizing oxygenase/PFAM luciferase-like (BAC70954.1)	putative bifunctional deaminase-reducase-like protein/bifunctional deaminase-reductase domain protein (BAC70955.1)
Pathway	Signaling and Cellular Processes	Metabolism	Signaling and Cellular Processes	Metabolism	--		Metabolism	--	Metabolism and Signaling/Cellular Processing	Metabolism	Metabolism
Protein Family	Cell Cylce Control	Cell wall/peptidoglycan/carbohydrate metabolism	Signal Transduction Mechanisms	Metabolism of terpenoids and polyketides (biosynthesis of terpenoid backbones); cell wall biosynthesis	--		--	--	Translation, ribosomal structure and biogenesis; protein N-acetyltransferase	Energy production and conversion	Coenzyme metabolism and transport
Streptomyces azureus WP_059419791.1	alkyl hydroperoxide reductase (WP_059419785.1)	AI-2E family transporter (WP_059419786.1)	transglycosylase SLT domain-containing protein (WP_059419787.1)	PhoH family protein (WP_059419788.1)	isoprenyl transferase (WP_059419790.1)		class I SAM-dependent methyltransferase (WP_059419792.1)	GNAT family N-acetyltransferase (WP_174523328.1)	Multicopper oxidase (WP_059419823.1)	hypothetical protein (WP_174523329.1)	DUF192 domain-containing protein (WP_059419793.1)
Pathway	Metabolism	Signaling and Cellular Processes	Metabolism	Signaling and Cellular Processes	Metabolism		Metabolism	Metabolism and Signaling/Cellular Processing	Metabolism	--	--
Protein Family	Lipid metabolism (lipoyl-dependent peroxiredoxin subunit D); peroxidase	Transporter/Signal transduction	Cell wall/peptidoglycan/carbohydrate metabolism	Signal transduction mechanisms; PhoH-like ATPase	Metabolism of terpenoids and polyketides (biosynthesis of terpenoid backbones); cell wall biosynthesis		--	Translation, ribosomal structure and biogenesis; protein N-acetyltransferase	polyketide synthesis, secondary metabolites biosynthesis, transport, and catabolism; nitrogen metabolism	--	--
Streptomyces badius RAN17569.1	AI-2E family transporter (RAN17567.1)	transglycosylase domain-containing protein (RAN21518.1)	ATP-binding protein (RAN17568.1)	isoprenyl transferase (RAN21519.1)	L-glyceraldehyde 3-phosphate reductase (RAN21520.1)		hypothetical protein (RAN17570.1)	methyltransferase type 11 (RAN17571.1)	prepilin peptidase (RAN17572.1)	hypothetical protein (RAN17573.1)	hypothetical protein (RAN21521.1)
Pathway	Signaling and Cellular Processes	Metabolism	Signaling and Cellular Processes	Metabolism	Metabolism, Signaling and Cellular Processes		--	Metabolism	Metabolism	--	--
Protein Family	Transporter/Signal transduction	Cell wall/peptidoglycan/carbohydrate metabolism	Signal transduction mechanisms; PhoH-like ATPase	Metabolism of terpenoids and polyketides (biosynthesis of terpenoid backbones); cell wall biosynthesis	Defense of reactive metabolites; oxidoreductase of L-GAP		--	--	Amino acid metabolism (peptidase and N-methyltransferase activity)	--	--
Streptomyces bingchenggensis WP_014181316.1	glutamate--cysteine ligase (WP_014181311.1)	VWA domain-containing protein (WP_014181312.1)	CPBP family intramembrane metalloprotease (WP_043488039.1)	WYL domain-containing transcriptional regulator (WP_014181314.1)	DinB family protein (WP_043492374.1)		PhzF family phenazine biosynthesis protein (WP_014181317.1)	helix-turn-helix transcriptional regulator (WP_014181318.1)	SRPBCC family protein (WP_014181319.1)	prepillin peptidase (WP_078610752.1)	EamA family transporter (WP_014181321.1)
Pathway	Metabolism	Signaling and Cellular Processes	Metabolism	Genetic Information Processing	Signaling and Cellular Processes		Metabolism	Genetic Information Processing	Metabolism	Metabolism	Signaling and Cellular Processes
Protein Family	Amino acid metabolism (glutathione biosynthesis)	Transporter/Signal transduction	Amino acid metabolism (peptidase activity)	Transcription Factors; DNA damage inducible	Defense; DNA damage inducible; putative metal-dependent hydrolase		Biosynthesis of secondary metabolites; phenazine biosynthesis; isomerase	Transcription factor	Terpenoid/polyketide biosynthesis; cyclase/dehydratase	Amino acid metabolism (peptidase and N-methyltransferase activity)	Transporter
Streptomyces coelicolor NP_629179.1	lipoprotein (WP_011030009.1)	multicopper oxidase (WP_003973954.1)	LLM class flavin-dependent oxidoreductase (WP_003973953.1)	MerR family transcriptional regulator (WP_003973952.1)	class I SAM-dependent methyltransferase (WP_011030011.1)		PhoH family protein (WP_003973949.1)	transglycosylase SLT domain-containing protein (WP_016327167.1)	AI-2E family transporter (WP_011030013.1)	alkyl hydroperoxide reductase (WP_003973946.1)	peroxiredoxin (WP_003973945.1)
Pathway	--	Metabolism	Metabolism	Genetic Information Processing	Metabolism		Signaling and Cellular Processes	Metabolism	Signaling and Cellular Processes	Metabolism	Metabolism
Protein Family	--	Metabolism of polyketides and terpenoids, Nitrogen Metabolism	Energy production and conversion	Transcription factor	--		Signal transduction mechanisms; PhoH-like ATPase	Cell wall/peptidoglycan/carbohydrate metabolism	Transporter/Signal transduction	Lipid metabolism (lipoyl-dependent peroxiredoxin subunit D); peroxidase	Lipid metabolism (lipoyl-dependent peroxiredoxin subunit C); peroxidase
Streptomyces coeruleorubidus WP_150482802.1	hypothetical protein CP976_27810 (QEV27546.1)	enoyl reductase/multicopper oxidase (QEV30553.1)	hypothetical protein CP976_27820 (QEV27547.1)	N-acetyltransferase (QEV30554.1)	Pseudogene		isoprenyl transferase/short-chain Z-isoprenyl diphosphate synthase (QEV27549.1)	hypothetical protein CP976_27845 (QEV27550.1)	PhoH family protein (QEV27551.1)	lytic transglycosylase domain-containing protein (QEV27552.1)	AI-2E family transporter/putatitve heme transporter/permease (QEV27553.1)
Pathway	--	Metabolism	--	Genetic Information Processing	--		Metabolism	--	Signaling and Cellular Processes	Metabolism	Signaling and Cellular Processes
Protein Family	--	polyketide synthesis, secondary metabolites biosynthesis, transport, and catabolism; nitrogen metabolism	--	Translation, ribosomal structure and biogenesis	--		Metabolism of terpenoids and polyketides (biosynthesis of terpenoid backbones); cell wall biosynthesis	--	Signal Transduction Mechanisms	Cell wall/peptidoglycan/carbohydrate metabolism	Transporter/Signal transduction
Streptomyces chartreusis WP_150499941.1	Alkyl hydroperoxide reducatse AhpD/lipoyl-dependent peroxiredoxin subunit D (SOR79366.1)	Pheromone autodinducer 2 transporter/putative heme transporter/permease (SOR79367.1)	lytic transglycosylase SLT domain protein (SOR79368.1)	PhoH-like protein (SOR79369.1)	(2Z,6E)-farnesyl diphosphate synthase/short-chain Z-isoprenyl diphosphate synthase (SOR79370.1)		methyltransferase type 11 (SOR79372.1)	acetyltransferase (GNAT) family protein (SOR79373.1)	COG3209 Rhs family protein (SOR79374.1)	Histidine Kinase (SOR79375.1)	Enoyl reductase/multicopper oxidase (SOR79376.1)
Pathway	Metabolism	Signaling and cellular processes	Metabolism	Signaling and Cellular Processes	Metabolism		Metabolism	Metabolism and Signaling/Cellular Processing	Signaling and Cellular Processes	Genetic Information Processes, Signaling & Cellular Processes	Metabolism
Protein Family	Lipid metabolism (lipoyl-dependent peroxiredoxin subunit D); peroxidase	Cell Cylce Control; transporter	Cell wall/peptidoglycan/carbohydrate metabolism	Signal transduction mechanisms; PhoH-like ATPase	Metabolism of terpenoids and polyketides (biosynthesis of terpenoid backbones); cell wall biosynthesis		--	Translation, ribosomal structure and biogenesis; protein N-acetyltransferase	Cell wall/membrane/envelope biogenesis, self proteolysis	Signal transduction, transcription factor activation	polyketide synthesis, secondary metabolites biosynthesis, transport, and catabolism; nitrogen metabolism
Streptomyces cinereoruber WP_152370881.1	Ribonuclease HII (QEV35158.1)	Type III restriction enyzme res subunit (QEV35159.1)	Hypothetical Protein (QEV35160.1)	RecQ family ATP-dependent DNA helicase ( QEV35161.1)	ATP-dependent DNA ligase I (QEV35162.1)		DUF4192 domain-containing protein (QEV35164.1)	Glycogen debranching protein/amylo-alpha-1,6-glucosidase (QEV35165.1)	NUDIX hydrolase/ 8-oxo-dGTP diphosphatase (QEV35166.1)	ABC transporter ATP-binding protein (QEV35167.1)	FadR family transcriptional regulator (QEV35168.1)
Pathway	Genetic Information Processing	Genetic Information Processing	--	Genetic Information Processing	Genetic Information Processing		--	Metabolism	Genetic Information Processing	Signaling and Cellular Processes	Metabolism, Genetic Information Processing
Protein Family	Replication & repair (DNA replication), degradation of RNA-DNA hybrids	Sequence Specific DNA Cleavage	--	Folding, sorting & degradation (RNA degradation)	Replication & repair (DNA replication, BER, NER, MMR)		--	Carbohydrate metabolism (Starch & sucrose metabolism)	Replication & repair (DNA replication)	Membrane transport (ABC transporters)	Lipid metabolism (Fatty acid biosynthesis/elongation/degradation); transcription factor
Streptomyces davawensis WP_015656894.1	Alkyl hydroperoxide reductase AhpD/lipoyl-dependent peroxiredoxin subunit D (CCK27745.1)	integral membrane protein/putative heme transporter/permease (CCK227746.1)	secreted protein/lytic gycosylase (CCK27747.1)	ATP-binding protein (CCK27748.1)	undecaprenyl pyrophosphate synthase 1/ short-chain Z-isoprenyl diphosphate synthase (CCK27749.1)		methlytransferase type 11	DUF664 (CCK27752.1)	acetyltransferase (CCK27753.1)	oxidooreductase/PFAM luciferase-like (CCK27754.1)	secreted protein/multicopper oxidase/enoyl reductase (CCK27755.1)
Pathway	Metabolism	Signaling and Cellular Processes	Metabolism	Signaling and Cellular Processing	Metabolism		Metabolism	--	Metabolism and Signaling/Cellular Processing	Metabolism	Metabolism
Protein Family	Lipid metabolism (lipoyl-dependent peroxiredoxin subunit D); peroxidase	Cell Cycle Control; transporter	Cell wall/membrane/envelope biogenesis; carbohydrate	Signal Transduction Mechansims	Metabolism of terpenoids and polyketides (biosynthesis of terpenoid backbones); cell wall biosynthesis		--	--	Translation, ribosomal structure and biogenesis; protein N-acetyltransferase	Energy production and conversion	polyketide synthesis, secondary metabolites biosynthesis, transport, and catabolism; nitrogen metabolism
Streptomyces fulvissimus AGK79717.1	Integral membrane protein (AGK79712.1)	secreted protein/uncharacterized ACR, COG1430 (AGK79713.1)	prepilin peptidase / N-methyltransferase (AGK79714.1)	methyltransferase type 11 (AGK79715.1)	hypothetical protein SFUL_4820 (AGK79716.1)		L-glyceraldehyde 3-phosphate reductase (AGK79718.1)	undecaprenyl pyrophosphate syntahse/short-chain Z-isoprenyl diphosphate synthase (AGK79719.1)	ATP-binding protein/PhoH-like ATPase (AGK79720.1)	transglycosylase domain-containing protein (AGK79721.1)	Integral Membrane Protein/putative heme transporter/permease (AGK79722.1)
Pathway	Genetic Information Processing, Signaling and Cellular Processes	--	Metabolism	Metabolism	--		Metabolism, Signaling and Cellular Processes	Metabolism	Signaling and Cellular Mechanisms	Metabolism	Signaling and Cellular Processes
Protein Family	Post-translational modification, protein turnover, and chaperones, Cell motility, Signal transduction mechanisms	--	Amino acid metabolism (peptidase and N-methyltransferase activity)	--	--		Defense of reactive metabolites; oxidoreductase of L-GAP	Metabolism of terpenoids and polyketides (biosynthesis of terpenoid backbones); cell wall biosynthesis	Signal Transduction Mechanisms	Cell wall/peptidoglycan/carbohydrate metabolism	Cell Cycle Control; transport
Streptomyces globisporus ALU96947.1	celluase/endoglucanase (ALU96942.1 )	Extradiol dioxygenase/lactoylglutathione lyase (ALU96943.1)	MFS transporter (ALU96944.1)	glutathionyl-hydroquinonereductase (ALU96945.1)	permease of DMT superfamily (ALU96946.1)		HTH transcriptional regulator /LuxR family transcriptional regulator (ALU96948.1)	AMP dependent synthetase/acetyl-CoA synthetase (ALU96949.1)	AMP-binding protein/atty-acyl-CoA synthase (ALU96950.1)	DNA polymerase III subunit delta (ALU98331.1)	GCN5 family acetyltransferase (ALU96951.1)
Pathway	Metabolism	Metabolism	Signaling and Cellular Processes	Metabolism	Signaling and Cellular Processes		Genetic Information Processing	Metabolism	Metabolism	Genetic Information Processing	Metabolism and Signaling/Cellular Processing
Protein Family	Carbohydrate metabolism (Starch and sucrose metabolism)	Amino Acid Transport and Metabolism	Transporters	Antioxidant, Post-translational modification, protein turnover, and chaperones	amino acid transport and metabolism, Carbohydrate transport and metabolism		Transcription Factors	Lipid biosynthesis (fatty-acyl-CoA synthase)	Lipid biosynthesis (fatty-acyl-CoA synthase)	DNA replication and repair	Translation, ribosomal structure and biogenesis; protein N-acetyltransferase
Streptomyces hoynatensis WP_120683395	helix-turn-helix transcriptional regulator (WP_120683385.1)	sulfite oxidase (WP_120683387.1)	8-oxoguanine deaminase (WP_120683389.1)	hypothetical protein (WP_120683391.1)	hypothetical protein (WP_120683393.1)		XdhC family protein (WP_120683396.1)	xanthine dehydrogenase subunit D (WP_120683398.1)	(2Fe-2S)-binding protein (WP_120683401.1)	FAD binding domain-containing protein (WP_120683403.1)	PucR family transcriptional regulator (WP_120683405.1)
Pathway	Genetic Information Processing	Metabolism	Metabolism	--	--		Metabolism	Metabolism	Metabolism	Metabolism	Genetic Information Processing
Protein Family	Transcription factor	Amino acid metabolism; oxidoreductase of methionine sulfoxide residues	Purine metabolism; hydrolase	--	--		Purine metabolism	Purine metabolism	Oxidoreductase; aerobic carbon-monoxide dehydrogenase; purine metabolism	Purine metabolism	Transcription factor; purine biosynthesis
Streptomyces ipomoeae WP_141574687.1	AMP-binding protein (WP_141574792.1)	AMP-binding protein (WP_141574684.1)	helix-turn-helix transcriptional regulator (WP_141574685.1)	LuxR family transcriptional regulator (WP_141574686.1)	serine protease (WP_009312679.1)		magnesium and cobalt transport protein CorA (WP_181810757.1)	hypothetical protein (WP_181810758.1)	aldehyde dehydrogenase family protein (WP_141574689.1)	GMC family oxidoreductase N-terminal domain-containing protein (WP_141574690.1)	helix-turn-helix domain-containing protein (WP_009300208.1)
Pathway	Metabolism	Metabolism	Genetic Information Processing	Genetic Information Processing	Metabolism		Signaling and Cellular Processes	--	Metabolism	Metabolism	Genetic Information Processing
Protein Family	Lipid biosynthesis (fatty-acyl-CoA synthase)	Lipid biosynthesis (fatty-acyl-CoA synthase)	Transcription factor	Transcription factor	Amino acid metabolism (endopeptidase activity)		Transporter (inorganic ion)	--	Amino acid metabolism (betaine-aldehyde dehydrogenase)	Amino acid metabolism (choline dehydrogenase)	Transcription factor; araC family
Streptomyces lividans AIJ13638.1	Alkyl hydroperoxide reductase subunit C/lipoyl-dependent peroxiredoxin subunit C (AIJ13633.1)	Alkyl hydroperoxide reductase AhpD/lipoyl-dependent peroxiredoxin subunit D (AIJ13634.1)	integral membrane protein /putative membrane transporter/permease (AIJ13635.1)	lytic transglycosylase domain protein (AIJ13636.1)	ATP-binding protein (AIJ13637.1)		Methyltransferase type 11 (AIJ13639.1)	transcriptional regulator (AIJ13640.1)	oxidoreductase/PFAM luciferase-like (AIJ13641.1)	secreted protein/multicopper oxidase/enoyl reductase (AIJ13642.1)	lipoprotein (AIJ13643.1)
Pathway	Metabolism	Metabolism	Signaling and Cellular Processes	Metabolism	Signaling and Cellular Processes		Metabolism	Genetic Information Processing	Metabolism	Metabolism	--
Protein Family	Lipid metabolism (lipoyl-dependent peroxiredoxin subunit C); peroxidase	Lipid metabolism (lipoyl-dependent peroxiredoxin subunit D); peroxidase	Cell Cycle Control; transporter	Cell wall/peptidoglycan/carbohydrate metabolism	Signal Transduction Mechanisms		--	Transcription factor	Energy production and conversion	Secondary metabolites biosynthesis, transport, and catabolism (biosynthesis of polyketides), Nitrogen Metabolism	--
Streptomyces luteoverticillatus WP_126915586.1	helix-turn-helix domain-containing protein (WP_126918161.1)	alpha/beta fold hydrolase (WP_126918162.1)	IgA Peptidase M64 (WP_126915583.1)	MFS transporter (WP_126915584.1)	VOC family protein (WP_126915585.1)		GNAT family N-acetyltransferase (WP_126915587.1)	hypothetical protein (WP_126915588.1)	serine/threonine protein kinase (WP_126915589.1)	succinate-semialdehyde dehydrogenase (NADP(+)) (WP_126915590.1)	GMC family oxidoreductase (WP_126918163.1)
Pathway	Genetic Information Processing	Metabolism	Metabolism	Signaling and Cellular Processes	Metabolism		Metabolism and Signaling/Cellular Processing	--	Metabolism and Signaling/Cellular Processing	Metabolism	Metabolism
Protein Family	Transcription factor; XRE-family like	Amino acid metabolism; proline iminopeptidase	Amino acid metabolism (metallo-endopeptidase activity)	Transporters	Amino acid metabolism (lactoylglutathione lyase activity); detoxification		Translation, ribosomal structure and biogenesis; protein N-acetyltransferase	--	Amino acid metabolism; phosphorylation; signal transduction	Amino acid metabolism; metabolism of cofactors and vitamins; oxidoreductase	Xenobiotics biodegradation and metabolism; oxidoreductase
Streptomyces lydicus WP_046926795.1	Hypothetical Protein (AJT65414.1)	Hypothetical Protein (AJT65415.1)	Small secreted protein DUF320 (AJT65416.1)	Small secreted protein DUF320 (AQY20399.1)	Hypotheitcal Protein (AJT65419.3)		polA; DNA polymerase I (AJT65421.3)	Endoribonuclease L-PSP (AJT65422.3)	PFAM acyltransferase (AJT65423.3)	Glycerophosphoryl diester phosphodiesterase (AJT65424.3)	Hypothetical Protein (AJT65425.1)
Pathway	--	--	--	--	--		Genetic Information Processing	Genetic Information Processing	Metabolism	Metabolism	--
Protein Family	--	--	--	--	--		Replication & repair (DNA replication, recombination)	mRNA cleavage, regulation of purine biosynthesis	Carbohydrate transport and metabolism; lipid	Lipid metabolism (Glycerophospholipid metabolism)	--
Streptomyces nanshensis WP_070017984.1	psuedogene	psuedogene	HAD family hydrolase (WP_070017981.1)	glycoside hydrolase family 6 protein (WP_070017982.1)	DUF1929 domain-containing protein (WP_070017983.1)		lytic polysaccharide monooxygenase (WP_070017985.1)	helix-turn-helix domain-containing protein (WP_070017986.1)	ectoine/hydroxyectoine ABC transporter ATP-binding protein EhuA (WP_070017987.1)	ectoine/hydroxyectoine ABC transporter permease subunit EhuD (WP_070017988.1)	ectoine/hydroxyectoine ABC transporter permease subunit EhuC (WP_070017989.1)
Pathway	--	--	Metabolism	Metabolism	--		Metabolism	Genetic Information Processing	Metabolism, Signaling and Cellular Processes	Metabolism, Signaling and Cellular Processes	Metabolism, Signaling and Cellular Processes
Protein Family	--	--	Carbohydrate metabolism; hydrolase/phosphatase	Carbohydrate metabolism (endoglucanase)	--		Cell wall/peptidoglycan/carbohydrate metabolism	Transcription factor	ABC-type polar-amino-acid transporter	ABC-type polar-amino-acid transporter	ABC-type polar-amino-acid transporter
Streptomyces niveus WP_023538985.1	AI-2E Family Transporter/permease(AQU66759.1)	lytic transglycosylase domain-containing protein (AQU66760.1)	ATP-binding protein/PhoH-like ATPase (AQU66761.1)	isoprenyl transferase/ short-chain Z-isoprenyl diphosphate synthase (AQU66762.1 )	L-glyceraldehyde 3-phosphate reductase/aldo-keto reductase (AQU70827.1)		SAM-dependent methyltransferase type 11 (AQU66764.1)	prepilin peptidase/N-methyl transferase (AQU66765.1)	hypothetical protein BBN63_11430 (AGU66766.1)	hypothetical protein BBN63_11435 (AQU66767.1)	aminoglycoside phosphotransferase (AQU70828.1)
Pathway	Signaling and Cellular Processes	Metabolism	Signaling and Cellular Processes	Metabolism	Metabolism, Signaling and Cellular Processes		Metabolism	Metabolism	--	--	Metabolism
Protein Family	Transporter/Signal transduction	Cell wall/peptidoglycan/carbohydrate metabolism	Signal Transduction (induced by phosphate starvation)	Metabolism of terpenoids and polyketides (biosynthesis of terpenoid backbones); cell wall biosynthesis	Defense of reactive metabolites; oxidoreductase of L-GAP		--	Amino acid metabolism (peptidase and N-methyltransferase activity)	--	--	Thiamine metabolism, Cell wall/membrane/envelope biogenesis
Streptomyces noursei WP_079142130.1	hypothetical protein (WP_067343627.1)	molybdopterin-synthase adenylyltransferase (WP_067343629.1)	MBL fold metallo-hydrolase (WP_067343631.1)	LysR family transcriptional regulator (WP_067343632.1)	NAD(P)-binding domain-containing protein (WP_067343634.1)		TetR family transcriptional regulator (WP_067343639.1)	hypothetical protein (WP_067343641.1)	DUF302 domain-containing protein (WP_067343642.1)	NAD(P)H-binding protein (WP_067343644.1)	hypothetical protein (WP_067343645.1)
Pathway	--	Metabolism	Metabolism	Genetic Information Processing	Metabolism		Genetic Information Processing	--	--	Genetic Information Processing	--
Protein Family	--	Amino acid metabolism; cofactor biosynthesis; nucleotidyltransferase	Metabolism of terpenoids and polyketides; cyclase	Transcription factor	8-hydroxy-5-deazaflavin:NADPH oxidoreductase (fno); cofactor biosynthesis		Transcription Factors	--	--	Transcriptional regulator; NAD(P)-binding	--
Streptomyces oceani WP_070195209.1	RNA-binding protein (WP_070195204.1)	FAD-dependent oxidoreductase (WP_070195205.1)	NAD(P)H:quinone oxidoreductase (WP_070195206.1)	MFS transporter (WP_070195207.1)	TetR/AcrR family transcriptional regulator (WP_070195208.1)		N-acetyltransferase (WP_070195210.1)	sigma-70 family RNA polymerase sigma factor (WP_070195211.1)	P1 family peptidase (WP_070195212.1)	hypothetical protein (WP_070195213.1)	large conductance mechanosensitive channel protein MscL (WP_070195214.1)
Pathway	Genetic Information Processing	Metabolism	Metabolism	Signaling and Cellular Processes	Genetic Information Processing		Metabolism and Signaling/Cellular Processing	Genetic Information Processing	Metabolism	--	Signaling and Cellular Processes
Protein Family	Chaperones and folding; translation; ribosome-associated heat shock protein Hsp15	Pyridine nucleotide-disulphide oxidoreductase	Ubiquinone and other terpenoid-quinone biosynthesis; cofactor biosynthesis	Transporters	Transcription Factors		Translation, ribosomal structure and biogenesis; protein N-acetyltransferase	Transcription core machinery	Amino acid metabolism (pantetheine hydrolase)	--	Transporter; ion channel
Streptomyces olivichromogenes WP_067363441.1	glutamine synthetase beta-grasp domain-containing protein (WP_067363430.1)	hypothetical protein (WP_067363434.1)	arsenate reductase family protein (WP_067363437.1)	hypothetical protein (WP_067363439.1)	hypothetical protein (WP_054230803.1)		hypothetical protein (WP_162489339.1)	alpha/beta fold hydrolase (WP_067363444.1)	hypothetical protein (WP_067363447.1)	zinc metalloprotease HtpX (WP_067364748.1)	hypothetical protein (WP_067363450.1)
Pathway	Metabolism	--	Metabolism	--	--		--	Metabolism	--	Metabolism	--
Protein Family	Amino acid metabolism; nitrogen/glyoxylate metabolism	--	Detoxification; arsenate reductase; oxidoreductase	--	--		--	Carbohydrate metabolism; phosphotransferase activity	--	Amino acid metabolism (metallo-endopeptidase); heat shock protein	--
Streptomyces pactum WP_055418093.1	Alkly hydroperoxide reductase/lipoyl-dependent peroxiredoxin subunit D/antioxidant protein (AQS67784.1)	AI-2E Family Transporter/permease (AQS67785.1)	Lytic Transglycosylase (AQS67786.1)	ATP binding protein/PhoH ATPase (AQS67787.1)	Glycerol-3-phosphate dehydrogenase (AQS67788.1)		SAM dependent methyltransferase type 11 (AQS67790.1)	oxidoreductase, luciferase like (AQS67791.1)	NAD+ synthase (AQS67792.1)	Hypothetical Protein B1H29_13430 (AQS71967.1)	COG3209 Rhs family protein (AQS67793.1)
Pathway	Metabolism	Signaling and Cellular Processes	Metabolism	Signaling and Cellular Processes	Metabolism		Metabolism	Metabolism	Metabolism	--	Signaling and Cellular Processes, metabolism
Protein Family	Lipid metabolism (lipoyl-dependent peroxiredoxin subunit D); peroxidase	Transporter/Signal transduction	Cell wall/peptidoglycan/carbohydrate metabolism	Signal Transduction	Lipid metabolism (Glycerophospholipid metabolism)		--	Energy Production and Conversion	Metabolism of cofactors and vitamins (Nicotinate and nicotinamide metabolism)	--	self proteolysis, Cell wall/membrane/envelope biogenesis
Streptomyces parvulus WP_114526975.1	COG3209 Rhs family protein (ANJ09270.1)	Hypothetical Protein Spa2297_21255 (ANJ09271.1)	general L-amino acid transport system substrate-binding protein (ANJ09272.1)	Oxidoreductase/Luciferase like (ANJ09273.1)	Methltransferase type 11 (ANJ09274.1)		ATP-binding Protein (ANJ09276.1)	Lytic Transglycosylase (ANJ09277.1)	AI-2E transporter/Permease (ANJ09278.1)	Alkyl hydroperoxide reductase subunit D/Antioxidant protein (ANJ09279.1)	Alkyl hydroperoxide reducatse subunit C (ANJ09280.1)
Pathway	signaling and Cellular Processes, metabolism	--	Signaling and Cellular Processes	Metabolism	Metabolism		Signaling and Cellular Processes	Metabolism	Signaling and Cellular Processes	Metabolism	Signaling and Cellular Processes, metabolism
Protein Family	Self protyeolysis, Cell wall/membrane/envelope biogenesis	--	Membrane transport (ABC transporters)	Energy Production and Conversion	--		Signal Transduction Processes	Cell wall/peptidoglycan/carbohydrate metabolism	Transporter/Signal transduction	Lipid metabolism (lipoyl-dependent peroxiredoxin subunit D); peroxidase	Cell Detoxification, Apoptosis
Streptomyces peucetius ATW50273.1	Hypothetical protein CGZ69_22655 (ATW50270.1)	Hypothetical protein CGZ69_22660 (ATW50271.1)	SigE family RNA polymerase sigma factor (ATW52783.1)	Uncharacterized ACR, COG1430 (QTW50272.1)	prepilin peptidase/N-methyltransferase (ATW52784.1)		L-glyceraldehyde 3-phosphate reductase (ATW50274.1)	isoprenyl transferase/short-chain Z-isoprenyl diphosphate synthase (ATW50275.1)	ribonuclease/PhoH ATpase (ATW50276.1)	lytic transglycosylase domain-containing protein (ATW50277.1)	AI-2E family transporter/putative heme transporter/permease (ATW50278.1)
Pathway	--	--	Genetic Information Processing	--	Metabolism		Metabolism, Signaling and Cellular Processes	Metabolism	Signaling and Cellular Processes	Metabolism	Signaling and Cellular Processes
Protein Family	--	--	Transcription (DNA-templated, iniation)	--	Amino acid metabolism (peptidase and N-methyltransferase activity)		Defense of reactive metabolites; oxidoreductase of L-GAP	Metabolism of terpenoids and polyketides (biosynthesis of terpenoid backbones); cell wall biosynthesis	Signal Transduction Mechansims	Cell wall/peptidoglycan/carbohydrate metabolism	Transporter/Signal transduction
Streptomyces phaeofaciens GGT35757.1	hypothetical protein (GGT35723.1)	hypothetical protein (GGT35733.1)	Hypothetical protein (GGT35739.1)	riboflavin biosynthesis protein RibD (GGT35745.1)	methyltransferase type 11 (GGT35751.1)		hypothetical protein (GGT35757.1)	isoprenyl transferase (GGT35764.1)	ATP-binding protein (GGT35771.1)	hypothetical protein (GGT35785.1)	AI-2E family transporter (GGT35792.1)
Pathway	--	--	--	Metabolism	Metabolism		--	Metabolism	Signaling and Cellular Processes	--	Signaling and Cellular Processes
Protein Family	--	--	--	Cofactor biosynthesis (riboflavin biosynthesis)	--		--	Metabolism of terpenoids and polyketides (biosynthesis of terpenoid backbones); cell wall biosynthesis	Signal transduction mechanisms; PhoH-like ATPase	--	Transporter/Signal transduction
Streptomyces platensis WP_085922855.1	Glyoxalase (Bleomycin resistance protein) (QEV54648.1)	ketoacyl-ACP syntahse III/ 3-oxoacyl-[acyl-carrier-protein] synthase III (QEV54649.1)	copper-translocating P-type ATPase (QEV54650.1)	YafY family transcriptional regulator (QEV54651.1)	MFS transporter QEV54652.1)		magnesium and cobalt transport protein CorA (QEV54654.1)	carboxyvinyl-carboxyphosphate phosphorylmutase (QEV54655.1)	fluoride efflux transporter CrcB (QEV54656.1)	DUF190 domain containing protein/COG1993 protein domain (QEV54657.1)	fluoride efflux transporter CrcB (QEV54658.1)
Pathway	Metabolism	Metabolism	Signaling and Cellular Processes	Genetic Information Processing	Signaling and Cellular Processes		Signaling and Cellular Processes	Metabolism	Signaling and Cellular Processes	Signaling and Cellular Processes	Signaling and Cellular Processes
Protein Family	Amino acid transport and metabolism	Lipid Metabolism (Fatty Acid Biosynthesis)	inorganic ion transport and metabolism	Transcription Factors	Transporters		Transporter (inorganic ion)	Carbohydrate metabolism (cleavage of methylisocitrate to succinate and pyruvate)	Transporters, cell cycle control, rduction of fluoride toxicity	Signal Transduction mechanisms	Transporters, cell cycle control, reduction of fluoride toxicity
Streptomyces pratensis WP_014155686.1	putative heme transporter (ADW03668.1)	Lytic Transglycosylase Domain Protein (ADQ03669.1)	PhoH family protein (ADW036703.1)	undecaprenyl diphosphate synthase/short-chain Z-isoprenyl diphosphate synthase (ADW03671.1)	aldo/keto reductase/short-chain Z-isoprenyl diphosphate synthase (ADW03672.1)		Hypothetical protein Sfla_2243 (ADW03674.1)	Methyltransferase type 11 (ADW03675.1)	peptidase A24A prepilin type IV/prepilin peptidase / N-methyltransferase (ADW03676.1)	protein of unknown function DUF192/COG1430 (ADW03677.1)	putative integral membrane protein (ADw03678.1)
Pathway	Signaling and Cellular Processes	Metabolism	Signaling and Cellular Processes	Metabolism	metabolism		--	Metabolism	Metabolism	--	Genetic Information Processing, Signaling and Cellular Processes
Protein Family	Cell Cycle Control; transporter	Cell wall/peptidoglycan/carbohydrate metabolism	Signal Transduction Mechanisms	Metabolism of terpenoids and polyketides (biosynthesis of terpenoid backbones); cell wall biosynthesis	Metabolism of polyketides and terpenoids, carbohydrates		--	--	Amino acid metabolism (peptidase and N-methyltransferase activity)	--	Post-translational modification, protein turnover, and chaperones, Cell motility, Signal transduction mechanisms
Streptomyces pristinaespiralis WP_053556973.1	Membrane Protein/permease (ALC21146.1)	Secreted Protein/lytic transglycosylase domain protein (ALC21147.1)	ATP-binding protein (ALC21148.1)	UDP pyrophsophate synthase/short-chain Z-isoprenyl diphosphate synthase (ALC21149.1)	Glyceraldehyde 3-phosphate reductase (ALC21150.1)		DSBH domain-containing protein/PFAM Cupin 2, conserved barrel domain protein (ALC21152.1)	prepilin peptidase/N-methyltransferase (ALC21153.1)	Secreted Protein (ALC21154.1)	hypothetical protein SPRI_2849 (ALC2155.1)	secreted protein belonging to the ompA family (ALC21156.1)'
Pathway	Signaling and Cellular Processes	Metabolism	Signaling and Cellular Processes	Metabolism	Metabolism, Signaling and Cellular Processes		Metabolism	Metabolism	--	--	Metabolism
Protein Family	cell cycle control; transporter	Cell wall/peptidoglycan/carbohydrate metabolism	Signal transduction mechanisms	Metabolism of terpenoids and polyketides (biosynthesis of terpenoid backbones); cell wall biosynthesis	Defense of reactive metabolites; oxidoreductase of L-GAP		Carbohydrate transport and metabolism	Amino acid metabolism (peptidase and N-methyltransferase activity)	--	--	Cell wall/membrane/envelope biogenesis
Streptomyces qinzhouensis WP_146482983.1	cobalamin biosynthesis protein CobG/precorrin-3B synthase/sulfate reductase (QDY79693.1)	cobaltochelatase subunit CobN (QDY79694.1)	DUF 1325 domain containing protein (QDY79695.1)	HTH domain containing protein/Arac family protein (QDY79696.1)	epoxide hydrolase I (QDY79697.1)		Diaminopimelate decarboxylase (QDY79699.1)	Hypothetical Protein FQU76_27750 (QDY79700.1)	ASCH domain containing protein (QDY79701.1)	Helix-turn-helix transcriptional regulator/LuxR family transcriptional regulator (QDY79702.1)	AMP binding protein/acetyl-CoA synthetase (QDY79703.1)
Pathway	Metabolism	Metabolism	--	Genetic Information Processing	Metabolism		Metabolism	--	Metabolism	Genetic Information Processing	Metabolism
Protein Family	Metabolism of cofactors and vitamins (Porphyrin and chlorophyll metabolism), coenzyme transport and metabolism	Porphyrin and chlorophyll metabolism (Porphyrin and chlorophyll metabolism ), coenzyme transport and metabolism	--	Regulation of Transcription	Biosynthesis of enediyene antibiotics, xenobiotic degredation		Amino Acid Metabolism (Lysine biosynthesis)	--	Lipid Transport and Metabolism	Transcriptional regulators	Lipid biosynthesis (fatty-acyl-CoA synthase)
Streptomyces rimosus KOT44402.1	Hypothetical Protein (QGY69111.1)	SDR family short-chain dehydrogenase reductase (QGY71699.1)	NAD(P)H binding protein (QGY69112.1)	Alpha/beta fold hydrolase/epoxide hydrolase (N-terminus(QGY69113.1)	WYL domain containing transcriptional regulator (QGY69114.1)		2,3 diphosphoglycerate synthetase (QGY69116.1)	VOC family protein(QGY69117.1)	SMI1/KNR4 family protein (QGY69118.1)	pseudogene	pseudogene
Pathway	--	Metabolism	Metabolism	Metabolism	Genetic Information Processing		Metabolism	Metabolism	Metabolism	---	--
Protein Family	--	Lipid metabolism (Fatty acid biosynthesis/elongation/degradation)	Carbohydrate transport and metabolism, Cell wall/membrane/envelope biogenesis	Metabolism of terpenoids and polyketides (Biosynthesis of enediyne antibiotics)	Transcription Factors; DNA damage inducible		Carbohydrate metabolism (Glycolysis/gluconeogenesis)	Amino acid metabolism (lactoylglutathione lyase activity); detoxification	Carbohydrate metabolism (Cell wall biosynthesis)	---	--
Streptomyces scopuliridis WP_030352136.1	carboxymuconolactone decarboxylase family protein (WP_030352131.1)	SRPBCC domain-containing protein (WP_030352132.1)	helix-turn-helix transcriptional regulator (WP_030352133.1)	VWA domain-containing protein (WP_030352134.1)	AAA family ATPase (WP_030352135.1)		DinB family protein (WP_030352138.1)	WYL domain-containing transcriptional regulator (WP_030352139.1)	extracellular solute-binding protein (WP_037727822.1)	sugar ABC transporter permease (WP_051745948.1)	carbohydrate ABC transporter permease (WP_078490698.1)
Pathway	Metabolism	Metabolism	Genetic Information Processing	Signaling and Cellular Processes	Metabolism		Signaling and Cellular Processes	Genetic Information Processing	Signaling and Cellular Processes, Metabolism	Signaling and Cellular Processes, Metabolism	Signaling and Cellular Processes, Metabolism
Protein Family	Lipid metabolism (lipoyl-dependent peroxiredoxin subunit D); peroxidase	Terpenoid/polyketide biosynthesis; cyclase/dehydratase	Transcription factor	Transporter/Signal transduction	Hydrolase; MoxR-like ATPase		Defense; DNA damage inducible; putative metal-dependent hydrolase	Transcription Factors; DNA damage inducible	Transporter; multiple sugar transport system substrate-binding protein; ABC ATPase	Transporter; multiple sugar transport system substrate-binding protein; ABC ATPase	Transporter; multiple sugar transport system substrate-binding protein; ABC ATPase
Streptomyces silvensis WP_058849270.1	glyoxylate carboligase (WP_107450358.1)	hypothetical protein (WP_058849460.1)	AMP-binding protein (WP_058849268.1)	AMP-binding protein (WP_058849461.1)	helix-turn-helix transcriptional regulator (WP_058849269.1)		magnesium and cobalt transport protein CorA (WP_058849271.1)	hypothetical protein (WP_058849462.1)	hypothetical protein (WP_058849272.1)	HNH endonuclease (WP_058849273.1)	MFS transporter (WP_107450383.1)
Pathway	Metabolism	--	Metabolism	Metabolism	Genetic Information Processing		Signaling and Cellular Processes	--	--	Genetic Information Processing	Signaling and Cellular Processes
Protein Family	Carbohydrate metabolsim (tartronate-semialdehyde synthase); glyoxylate metabolism	--	Lipid biosynthesis (fatty-acyl-CoA synthase)	Lipid biosynthesis (fatty-acyl-CoA synthase)	Transcription factor		Transporter (inorganic ion)	--	--	DNA Replication and repair	Transporters
Streptomyces sparsogenes WP_065961139.1	helix-turn-helix transcriptional regulator (WP_065961131.1)	ATP-binding protein (WP_065961134.1)	LysR family transcriptional regulator (WP_065961136.1)	MFS transporter (WP_065961138.1)	cysteine hydrolase (WP_065961160.1)		aldo/keto reductase (WP_065961141.1)	VOC family protein (WP_065961142.1)	WYL domain-containing transcriptional regulator (WP_065961143.1)	HNH endonuclease (WP_079150911.1)	mycothiol conjugate amidase Mca (WP_079150912.1)
Pathway	Genetic Information Processing	Metabolism, signaling & cellular processes, genetic information processing	Genetic Information Processing	Signaling and Cellular Processes	Metabolism		Metabolism	Metabolism	Genetic Information Processing	Genetic Information Processing	Metabolism
Protein Family	Transcription factor	Amino acid metabolism (serine/threonine protein kinase); signal transduction; negative regulator of transcription	Transcription factor	Transporters	Cofactor biosynthesis; hydrolase; isochorismatase family		Cabohydrate/lipid metabolism	Amino acid metabolism (dioxygenase activity); detoxification	Transcription Factors; DNA damage inducible	DNA Replication and repair	Cabohydrate/amino acid mdtabolism (hydrolase); mycothiol-dependent detoxification
Streptomyces tsukubensis WP_077973603.1	DUF1326 protein (AZK97313.1)	AraC family transcriptional regulator (AZK97314.1)	Hypothetical Protein B7R87_28110 (AZK97315.1)	PLD-like domain (AZK98688.1)	Glucan Synthesis Protein/GTP binding protein (AZK97316.1)		Diaminopimelate decarboxylase (AZK97318.1)	Hypothetical Protein B7R87_28135 (AZK97319.1)	RNA binding protein/ASCH protein (AZK97320.1)	Helix-turn-helix transcriptional regulator/LuxR family transcriptional regulator (AZK97321.1)	AMP-dependent synthase/ acetyl-CoA synthetase (AZK97322.1)
Pathway	--	Genetic Information Processing	--	Metabolism	Metabolism		Metabolism	--	Metabolism	Genetic Information Processing	Metabolism
Protein Family	--	Regulation of Transcription	--	Lipid Transport and Metabolism (Transfer of phosphatidyl groups)	Carbohydrate metabolism		Amino Acid Metabolism (Lysine biosynthesis)	--	Lipid transport and metabolism	Transcriptional regulators	Lipid biosynthesis (fatty-acyl-CoA synthase)
Streptomyces violaceoruber WP_030932136.1	Cellulase (glycosyl hydrolase family 5)/endoglucnase (ARF65053.1)	extradiol dioxegenase/lactoylglutathione lyase (ARF65054.1)	MFS Transporter (ARF65055.1)	glutathione-dependent reductase/glutathionyl-hydroquinone reductase (ARF65056.1)	pseudogene		Transcriptional Regulator/LuxR family transcriptional regulator (ARF65058.1)	Acetyl-CoA synthetase (ARF65059.1)	fatty acyl-CoA synthase (ARF65060.1)	DNA polymerase II delta subunit (ARF66439.1)	N-acetyltransferase (GNAT domain) (ARF65061.1)
Pathway	Metabolism	Metabolism	Signaling and Cellular Processes	Metabolism	--		Genetic Information Processing	Metabolism	Metabolism	Genetic Informatoin Processing	Metabolism and Signaling/Cellular Processing
Protein Family	Carbohydrate Metabolsim (Starch and sucrose metabolism/catabolism)	Amino Acid Transport and Metabolism	Transporters	Post-translational modification, protein turnover, and chaperones	--		Transcription Factors	Carbohydrate Metabolism; Lipid Metabolism (lipid biosynthesis)	Lipid biosynthesis, transport and metabolism	Replication & Repair (Dna replication, HR, MMR)	Translation, ribosomal structure and biogenesis; protein N-acetyltransferase
Streptomyces zinciresistens WP_007494587.1	hypothetical protein (WP_007494578.1)	glyoxylate carboligase (WP_007494579.1)	hypothetical protein (WP_043730080.1)	AAA family ATPase (WP_007494582.1)	serine protease (WP_007494585.1)		serine protease (WP_007494585.1)	MerR family transcriptional regulator (WP_007494588.1)	hypothetical protein (WP_007494589.1)	hypothetical protein (WP_007494591.1)	N-acetylglucosamine transferase MurG (WP_050815048.1)
Pathway	--	Metabolism	--	Metabolism, genetic information processing	Metabolism		Metabolism	Genetic Information Processing	--	--	Metabolism
Protein Family	--	Carbohydrate metabolsim (tartronate-semialdehyde synthase); glyoxylate metabolism	--	Transcription factor (LuxR family); ATPase hydrolase	Amino acid metabolism (endopeptidase activity)		Amino acid metabolism (endopeptidase activity)	Transcription factor	--	--	Peptidoglycan/cell wall biosynthesis
