# Supplementary material for: Resistance-Guided Mining of Bacterial Genotoxins Defines a Family of DNA Glycosylases
Source: mBio. 2022 Mar 21;13(2):e03297-21. doi: 10.1128/mbio.03297-21 (PMC9040887; doi:10.1128/mbio.03297-21)
Supplement: TABLE S6 [file mbio.03297-21-st006.xlsx]

## Sheet: S6 Non-BGC Neighbors (YQL)
- 5 ORFs							+ 5 ORFs
Species	-5 ORF (3'→5') (w/GenBank/RefSeq IDs)	-4 ORF	-3 ORF	-2 ORF	-1 ORF		+1 ORF (5'→3') (w/GenBank/RefSeq IDs)	+2 ORF	+3 ORF	+4 ORF	+5 ORF
Streptomyces abyssalis WP_070013530.1	HAMP domain-containing protein (WP_171904234.1)	GerMN domain-containing protein (WP_070013526.1)	ComF family protein (WP_070013527.1)	ribosome-associated translation inhibitor RaiA (WP_070013528.1)	response regulator transcription factor (WP_070013529.1)		GNAT family N-acetyltransferase (WP_070013531.1)	preprotein translocase subunit SecA (WP_070013532.1)	hypothetical protein (WP_070013945.1)	hypothetical protein (WP_070013533.1)	HAD family hydrolase (WP_070013534.1)
Pathway	Metabolism/Signaling and Cellular Processes	Metabolism	Signaling and Cellular Processes/Genetic Information Processing	Signaling and Cellular Processes/Genetic Information Processing	Signaling and Cellular Processes/Genetic Information Processing		Metabolism/Genetic Information Processing	Signaling and Cellular Processes	--	--	Metabolism
Protein Family	Signal transduction; two-component system; protein-histidine kinase	Spore formation; cell wall/membrane strucutre; lipid-anchor	Type II secretion system; DNA recombination/competence; DNA helicase/hydrolase	Stress response; translation regulation; rRNA/ribosome-binding; negative regulator of translational	Signal transduction; two-component system; DNA binding; transcription regulation		Translation, ribosomal structure and biogenesis; protein N-acetyltransferase	Protein folding, sorting, and degradation; protein/membrane transport; bacterial secretion system	--	--	Carbohydrate metabolism; phosphatase/hydrolase activity
Streptomyces acidiscabies WP_010356949.1	HAD family hydrolase (WP_010356943.1)	hypothetical protein (WP_010356945.1)	hypothetical protein (WP_010356946.1)	preprotein translocase subunit SecA (WP_010356947.1)	GNAT family N-acetyltransferase (WP_010356948.1)		response regulator transcription factor (WP_010356950.1)	ribosome-associated translation inhibitor RaiA (WP_178855101.1)	ComF family protein (WP_100216853.1)	GerMN domain-containing protein (WP_078481143.1)	HAMP domain-containing histidine kinase (WP_029184273.1)
Pathway	Metabolism	--	--	Signaling and Cellular Processes	Metabolism/Genetic Information Processing		Signaling and Cellular Processes/Genetic Information Processing	Signaling and Cellular Processes/Genetic Information Processing	Signaling and Cellular Processes/Genetic Information Processing	Metabolism	Metabolism/Signaling and Cellular Processes
Protein Family	Carbohydrate metabolism; phosphatase/hydrolase activity	--	--	Protein folding, sorting, and degradation; protein/membrane transport; bacterial secretion system	Translation, ribosomal structure and biogenesis; protein N-acetyltransferase		Signal transduction; two-component system; DNA binding; transcription regulation	Stress response; translation regulation; rRNA/ribosome-binding; negative regulator of translational	Type II secretion system; DNA recombination/competence; DNA helicase/hydrolase	Spore formation; cell wall/membrane strucutre; lipid-anchor	Signal transduction; two-component system; protein-histidine kinase
Streptomyces albogriseolus GHC28419.1	phosphatase (GHC28389.1)	hypothetical protein (GHC28395.1)	hypothetical protein (GHC28401.1)	protein translocase subunit SecA (GHC28407.1)	acetyltransferase (GHC28413.1)		DNA-binding response regulator (GHC28425.1)	ribosomal subunit interface protein (GHC28431.1)	ComF family protein (GHC28437.1)	lipoprotein LpqB (GHC28444.1)	two-component sensor histidine kinase (GHC28451.1)
Pathway	Metabolism	--	--	Signaling and Cellular Processes	Metabolism/Genetic Information Processing		Signaling and Cellular Processes/Genetic Information Processing	Signaling and Cellular Processes/Genetic Information Processing	Signaling and Cellular Processes/Genetic Information Processing	Metabolism	Metabolism/Signaling and Cellular Processes
Protein Family	Carbohydrate metabolism; phosphatase/hydrolase activity	--	--	Protein folding, sorting, and degradation; protein/membrane transport; bacterial secretion system	Translation, ribosomal structure and biogenesis; protein N-acetyltransferase		Signal transduction; two-component system; DNA binding; transcription regulation	Stress response; translation regulation; rRNA/ribosome-binding; negative regulator of translational	Type II secretion system; DNA recombination/competence; DNA helicase/hydrolase	Spore formation; cell wall/membrane strucutre; lipid-anchor	Signal transduction; two-component system; protein-histidine kinase
Streptomyces alboviridis WP_032759019.1	HAMP domain-containing histidine kinase (WP_032759015.1)	GerMN domain-containing protein (WP_051821947.1)	ComF family protein (WP_032759017.1)	ribosome-associated translation inhibitor RaiA (WP_018512285.1)	response regulator transcription factor (WP_032759018.1)		GNAT family N-acetyltransferase (WP_032759020.1)	preprotein translocase subunit SecA (WP_015608911.1)	hypothetical protein (WP_032759021.1)	hypothetical protein (WP_032759022.1)	HAD family hydrolase (WP_032759024.1)
Pathway	Metabolism/Signaling and Cellular Processes	Metabolism	Signaling and Cellular Processes/Genetic Information Processing	Signaling and Cellular Processes/Genetic Information Processing	Signaling and Cellular Processes/Genetic Information Processing		Metabolism/Genetic Information Processing	Signaling and Cellular Processes	--	--	Metabolism
Protein Family	Signal transduction; two-component system; protein-histidine kinase	Spore formation; cell wall/membrane strucutre; lipid-anchor	Type II secretion system; DNA recombination/competence; DNA helicase/hydrolase	Stress response; translation regulation; rRNA/ribosome-binding; negative regulator of translational	Signal transduction; two-component system; DNA binding; transcription regulation		Translation, ribosomal structure and biogenesis; protein N-acetyltransferase	Protein folding, sorting, and degradation; protein/membrane transport; bacterial secretion system	--	--	Carbohydrate metabolism; phosphatase/hydrolase activity
Streptomyces aureoverticillatus WP_164324367.1	pseudogene (HAMP domain-containing protein)	GerMN domain-containing protein (WP_164324363.1)	ComF family protein (WP_164324364.1)	ribosome-associated translation inhibitor RaiA (WP_164324366.1)	response regulator transcription factor (WP_016645733.1)		GNAT family N-acetyltransferase (WP_164324369.1)	preprotein translocase subunit SecA (WP_164324371.1_	hypothetical protein (WP_164328481.1)	hypothetical protein (WP_164324373.1)	haloacid dehalogenase-like hydrolase (WP_164324375.1)
Pathway	--	Metabolism	Signaling and Cellular Processes/Genetic Information Processing	Signaling and Cellular Processes/Genetic Information Processing	Signaling and Cellular Processes/Genetic Information Processing		Metabolism/Genetic Information Processing	Signaling and Cellular Processes	--	--	Metabolism
Protein Family	--	Spore formation; cell wall/membrane strucutre; lipid-anchor	Type II secretion system; DNA recombination/competence; DNA helicase/hydrolase	Stress response; translation regulation; rRNA/ribosome-binding; negative regulator of translational	Signal transduction; two-component system; DNA binding; transcription regulation		Translation, ribosomal structure and biogenesis; protein N-acetyltransferase	Protein folding, sorting, and degradation; protein/membrane transport; bacterial secretion system	--	--	Carbohydrate metabolism; phosphatase/hydrolase activity
Streptomyces baarnensis WP_030089156.1	HAD family hydrolase (WP_030089145.1)	hypothetical protein (WP_030089147.1)	hypothetical protein (WP_030089149.1)	preprotein translocase subunit SecA (WP_030089152.1)	GNAT family N-acetyltransferase (WP_030089154.1)		response regulator transcription factor (WP_030089158.1)	ribosome-associated translation inhibitor RaiA (WP_030089160.1)	phosphoribosyltransferase (WP_030089162.1)	GerMN domain-containing protein (WP_030089164.1)	HAMP domain-containing histidine kinase (WP_030628853.1)
Pathway	Metabolism	--	--	Signaling and Cellular Processes	Metabolism/Genetic Information Processing		Signaling and Cellular Processes/Genetic Information Processing	Signaling and Cellular Processes/Genetic Information Processing	Signaling and Cellular Processes/Genetic Information Processing	Metabolism	Metabolism/Signaling and Cellular Processes
Protein Family	Carbohydrate metabolism; phosphatase/hydrolase activity	--	--	Protein folding, sorting, and degradation; protein/membrane transport; bacterial secretion system	Translation, ribosomal structure and biogenesis; protein N-acetyltransferase		Signal transduction; two-component system; DNA binding; transcription regulation	Stress response; translation regulation; rRNA/ribosome-binding; negative regulator of translational	Type II secretion system; DNA recombination/competence; DNA helicase/hydrolase	Spore formation; cell wall/membrane strucutre; lipid-anchor	Signal transduction; two-component system; protein-histidine kinase
Streptomyces bellus GGU12559.1	two-component sensor histidine kinase (GGU12529.1)	lipoprotein LpqB (GGU12534.1)	ComF family protein (GGU12540.1)	ribosomal subunit interface protein (GGU12547.1)	DNA-binding response regulator (GGU12553.1)		acetyltransferase (GGU12565.1)	protein translocase subunit SecA (GGU12571.1)	hypothetical protein (GGU12577.1)	hypothetical protein (GGU12583.1)	HAD family hydrolase (GGU12589.1)
Pathway	Metabolism/Signaling and Cellular Processes	Metabolism	Signaling and Cellular Processes/Genetic Information Processing	Signaling and Cellular Processes/Genetic Information Processing	Signaling and Cellular Processes/Genetic Information Processing		Metabolism/Genetic Information Processing	Signaling and Cellular Processes	--	--	Metabolism
Protein Family	Signal transduction; two-component system; protein-histidine kinase	Spore formation; cell wall/membrane strucutre; lipid-anchor	Type II secretion system; DNA recombination/competence; DNA helicase/hydrolase	Stress response; translation regulation; rRNA/ribosome-binding; negative regulator of translational	Signal transduction; two-component system; DNA binding; transcription regulation		Translation, ribosomal structure and biogenesis; protein N-acetyltransferase	Protein folding, sorting, and degradation; protein/membrane transport; bacterial secretion system	--	--	Carbohydrate metabolism; phosphatase/hydrolase activity
Streptomyces bikiniensis WP_030209859.1	HAMP domain-containing histidine kinase (WP_078489715.1)	GerMN domain-containing protein (WP_030209841.1)	phosphoribosyltransferase (WP_030209847.1)	ribosome-associated translation inhibitor RaiA (WP_078489714.1)	response regulator transcription factor (WP_030209851.1)		GNAT family N-acetyltransferase (WP_033209448.1)	preprotein translocase subunit SecA (WP_030209866.1)	hypothetical protein (WP_033209469.1)	hypothetical protein (WP_033209469.1)	HAD family hydrolase (WP_033209469.1)
Pathway	Metabolism/Signaling and Cellular Processes	Metabolism	Signaling and Cellular Processes/Genetic Information Processing	Signaling and Cellular Processes/Genetic Information Processing	Signaling and Cellular Processes/Genetic Information Processing		Metabolism/Genetic Information Processing	Signaling and Cellular Processes	--	--	Metabolism
Protein Family	Signal transduction; two-component system; protein-histidine kinase	Spore formation; cell wall/membrane strucutre; lipid-anchor	Type II secretion system; DNA recombination/competence; DNA helicase/hydrolase	Stress response; translation regulation; rRNA/ribosome-binding; negative regulator of translational	Signal transduction; two-component system; DNA binding; transcription regulation		Translation, ribosomal structure and biogenesis; protein N-acetyltransferase	Protein folding, sorting, and degradation; protein/membrane transport; bacterial secretion system	--	--	Carbohydrate metabolism; phosphatase/hydrolase activity
Streptomyces boluensis WP_161694593.1	HAMP domain-containing protein (WP_188132199.1)	GerMN domain-containing protein (WP_161694624.1)	ComF family protein (WP_161694586.1)	ribosome-associated translation inhibitor RaiA (WP_161694589.1)	response regulator (WP_161694591.1)		GNAT family N-acetyltransferase (WP_161694595.1)	preprotein translocase subunit SecA (WP_188132200.1)	hypothetical protein (WP_161694626.1)	hypothetical protein (WP_161694600.1)	haloacid dehalogenase-like hydrolase (WP_161694602.1)
Pathway	Metabolism/Signaling and Cellular Processes	Metabolism	Signaling and Cellular Processes/Genetic Information Processing	Signaling and Cellular Processes/Genetic Information Processing	Signaling and Cellular Processes/Genetic Information Processing		Metabolism/Genetic Information Processing	Signaling and Cellular Processes	--	--	Metabolism
Protein Family	Signal transduction; two-component system; protein-histidine kinase	Spore formation; cell wall/membrane strucutre; lipid-anchor	Type II secretion system; DNA recombination/competence; DNA helicase/hydrolase	Stress response; translation regulation; rRNA/ribosome-binding; negative regulator of translational	Signal transduction; two-component system; DNA binding; transcription regulation		Translation, ribosomal structure and biogenesis; protein N-acetyltransferase	Protein folding, sorting, and degradation; protein/membrane transport; bacterial secretion system	--	--	Carbohydrate metabolism; phosphatase/hydrolase activity
Streptomyces carminius WP_100204624.1	pseudogene (HAMP domain-containing protein)	GerMN domain-containing protein (WP_100204621.1)	phosphoribosyltransferase (WP_100205214.1)	ribosome-associated translation inhibitor RaiA (WP_100204622.1)	response regulator transcription factor (WP_100204623.1)		GNAT family N-acetyltransferase (WP_100204625.1)	preprotein translocase subunit SecA (WP_100204626.1)	hypothetical protein (WP_100204627.1)	hypothetical protein (WP_100204628.1)	HAD family hydrolase (WP_100205215.1)
Pathway	--	Metabolism	Signaling and Cellular Processes/Genetic Information Processing	Signaling and Cellular Processes/Genetic Information Processing	Signaling and Cellular Processes/Genetic Information Processing		Metabolism/Genetic Information Processing	Signaling and Cellular Processes	--	--	Metabolism
Protein Family	--	Spore formation; cell wall/membrane strucutre; lipid-anchor	Type II secretion system; DNA recombination/competence; DNA helicase/hydrolase	Stress response; translation regulation; rRNA/ribosome-binding; negative regulator of translational	Signal transduction; two-component system; DNA binding; transcription regulation		Translation, ribosomal structure and biogenesis; protein N-acetyltransferase	Protein folding, sorting, and degradation; protein/membrane transport; bacterial secretion system	--	--	Carbohydrate metabolism; phosphatase/hydrolase activity
Streptomyces chryseus WP_138907049.1	HAMP domain-containing histidine kinase (WP_138907047.1)	GerMN domain-containing protein (WP_138907058.1)	ComF family protein (WP_189719009.1)	ribosome-associated translation inhibitor RaiA (WP_138895484.1)	response regulator transcription factor (WP_138895485.1)		GNAT family N-acetyltransferase (WP_138895487.1)	preprotein translocase subunit SecA (WP_138907050.1)	hypothetical protein (WP_138907051.1)	pseudogene (hypothetical protein)	HAD family hydrolase (WP_138907052.1)
Pathway	Metabolism/Signaling and Cellular Processes	Metabolism	Signaling and Cellular Processes/Genetic Information Processing	Signaling and Cellular Processes/Genetic Information Processing	Signaling and Cellular Processes/Genetic Information Processing		Metabolism/Genetic Information Processing	Signaling and Cellular Processes	--	--	Metabolism
Protein Family	Signal transduction; two-component system; protein-histidine kinase	Spore formation; cell wall/membrane strucutre; lipid-anchor	Type II secretion system; DNA recombination/competence; DNA helicase/hydrolase	Stress response; translation regulation; rRNA/ribosome-binding; negative regulator of translational	Signal transduction; two-component system; DNA binding; transcription regulation		Translation, ribosomal structure and biogenesis; protein N-acetyltransferase	Protein folding, sorting, and degradation; protein/membrane transport; bacterial secretion system	--	--	Carbohydrate metabolism; phosphatase/hydrolase activity
Streptomyces cinerochromogenes GGS48088.1	phosphatase (GGS48048.1)	hypothetical protein (GGS48056.1)	hypothetical protein (GGS48064.1)	protein translocase subunit SecA (GGS48073.1)	acetyltransferase (GGS48081.1)		DNA-binding response regulator (GGS48096.1)	ribosomal subunit interface protein (GGS48103.1)	ComF family protein (GGS48111.1)	lipoprotein LpqB (GGS48120.1)	two-component sensor histidine kinase (GGS48129.1)
Pathway	Metabolism	--	--	Signaling and Cellular Processes	Metabolism/Genetic Information Processing		Signaling and Cellular Processes/Genetic Information Processing	Signaling and Cellular Processes/Genetic Information Processing	Signaling and Cellular Processes/Genetic Information Processing	Metabolism	Metabolism/Signaling and Cellular Processes
Protein Family	Carbohydrate metabolism; phosphatase/hydrolase activity	--	--	Protein folding, sorting, and degradation; protein/membrane transport; bacterial secretion system	Translation, ribosomal structure and biogenesis; protein N-acetyltransferase		Signal transduction; two-component system; DNA binding; transcription regulation	Stress response; translation regulation; rRNA/ribosome-binding; negative regulator of translational	Type II secretion system; DNA recombination/competence; DNA helicase/hydrolase	Spore formation; cell wall/membrane strucutre; lipid-anchor	Signal transduction; two-component system; protein-histidine kinase
Streptomyces cinereoruber WP_152370158.1	HAD family hydrolase (WP_152370156.1)	hypothetical protein (WP_152370157.1)	hypothetical protein (WP_062757060.1)	preprotein translocase subunit SecA (WP_062755124.1)	GNAT family N-acetyltransferase (WP_062757059.1)		response regulator transcription factor (WP_062755119.1)	ribosome-associated translation inhibitor RaiA (WP_079131181.1)	ComF family protein (WP_152370159.1)	GerMN domain-containing protein (WP_079131328.1)	HAMP domain-containing histidine kinase (WP_152370160.1)
Pathway	Metabolism	--	--	Signaling and Cellular Processes	Metabolism/Genetic Information Processing		Signaling and Cellular Processes/Genetic Information Processing	Signaling and Cellular Processes/Genetic Information Processing	Signaling and Cellular Processes/Genetic Information Processing	Metabolism	Metabolism/Signaling and Cellular Processes
Protein Family	Carbohydrate metabolism; phosphatase/hydrolase activity	--	--	Protein folding, sorting, and degradation; protein/membrane transport; bacterial secretion system	Translation, ribosomal structure and biogenesis; protein N-acetyltransferase		Signal transduction; two-component system; DNA binding; transcription regulation	Stress response; translation regulation; rRNA/ribosome-binding; negative regulator of translational	Type II secretion system; DNA recombination/competence; DNA helicase/hydrolase	Spore formation; cell wall/membrane strucutre; lipid-anchor	Signal transduction; two-component system; protein-histidine kinase
Streptomyces daghestanicus GGU65217.1	phosphatase (GGU65179.1	hypothetical protein (GGU65187.1)	hypothetical protein (GGU65195.1)	protein translocase subunit SecA (GGU65202.1)	acetyltransferase (GGU65209.1)		DNA-binding response regulator (GGU65223.1)	ribosomal subunit interface protein (GGU65230.1)	ComF family protein (GGU65238.1)	lipoprotein LpqB (GGU65246.1)	two-component sensor histidine kinase (GGU65255.1)
Pathway	Metabolism	--	--	Signaling and Cellular Processes	Metabolism/Genetic Information Processing		Signaling and Cellular Processes/Genetic Information Processing	Signaling and Cellular Processes/Genetic Information Processing	Signaling and Cellular Processes/Genetic Information Processing	Metabolism	Metabolism/Signaling and Cellular Processes
Protein Family	Carbohydrate metabolism; phosphatase/hydrolase activity	--	--	Protein folding, sorting, and degradation; protein/membrane transport; bacterial secretion system	Translation, ribosomal structure and biogenesis; protein N-acetyltransferase		Signal transduction; two-component system; DNA binding; transcription regulation	Stress response; translation regulation; rRNA/ribosome-binding; negative regulator of translational	Type II secretion system; DNA recombination/competence; DNA helicase/hydrolase	Spore formation; cell wall/membrane strucutre; lipid-anchor	Signal transduction; two-component system; protein-histidine kinase
Streptomyces djakartensis GGY49323.1	phosphatase (GGY49284.1)	hypothetical protein (GGY49292.1)	hypothetical protein (GGY49300.1)	protein translocase subunit SecA (GGY49308.1)	acetyltransferase (GGY49315.1)		DNA-binding response regulator (GGY49331.1)	ribosomal subunit interface protein (GGY49339.1)	ComF family protein (GGY49348.1)	lipoprotein LpqB (GGY49355.1)	two-component sensor histidine kinase (GGY49362.1)
Pathway	Metabolism	--	--	Signaling and Cellular Processes	Metabolism/Genetic Information Processing		Signaling and Cellular Processes/Genetic Information Processing	Signaling and Cellular Processes/Genetic Information Processing	Signaling and Cellular Processes/Genetic Information Processing	Metabolism	Metabolism/Signaling and Cellular Processes
Protein Family	Carbohydrate metabolism; phosphatase/hydrolase activity	--	--	Protein folding, sorting, and degradation; protein/membrane transport; bacterial secretion system	Translation, ribosomal structure and biogenesis; protein N-acetyltransferase		Signal transduction; two-component system; DNA binding; transcription regulation	Stress response; translation regulation; rRNA/ribosome-binding; negative regulator of translational	Type II secretion system; DNA recombination/competence; DNA helicase/hydrolase	Spore formation; cell wall/membrane strucutre; lipid-anchor	Signal transduction; two-component system; protein-histidine kinase
Streptomyces galilaeus WP_150471304.1	HAD family hydrolase (WP_150471299.1)	hypothetical protein (WP_150471300.1)	hypothetical protein (WP_150471301.1)	preprotein translocase subunit SecA (WP_150471302.1)	GNAT family N-acetyltransferase (WP_150471303.1)		response regulator transcription factor (WP_150474519.1)	ribosome-associated translation inhibitor RaiA (WP_150474520.1)	pseudogene (ComF family protein)	GerMN domain-containing protein (WP_150471305.1)	pseudogene (HAMP domain histidine kinase)
Pathway	Metabolism	--	--	Signaling and Cellular Processes	Metabolism/Genetic Information Processing		Signaling and Cellular Processes/Genetic Information Processing	Signaling and Cellular Processes/Genetic Information Processing	--	Metabolism	--
Protein Family	Carbohydrate metabolism; phosphatase/hydrolase activity	--	--	Protein folding, sorting, and degradation; protein/membrane transport; bacterial secretion system	Translation, ribosomal structure and biogenesis; protein N-acetyltransferase		Signal transduction; two-component system; DNA binding; transcription regulation	Stress response; translation regulation; rRNA/ribosome-binding; negative regulator of translational	--	Spore formation; cell wall/membrane strucutre; lipid-anchor	--
Streptomyces glaucescens WP_043501362.1	HAD family hydrolase (WP_043501353.1)	hypothetical protein (WP_043501354.1)	hypothetical protein (WP_043501356.1)	preprotein translocase subunit SecA (WP_043501357.1)	GNAT family N-acetyltransferase (WP_043501359.1)		response regulator transcription factor (WP_043501364.1)	ribosome-associated translation inhibitor RaiA (WP_043501365.1)	ComF family protein (WP_043506597.1)	GerMN domain-containing protein (WP_043501367.1)	HAMP domain-containing histidine kinase (WP_043501369.1)
Pathway	Metabolism	--	--	Signaling and Cellular Processes	Metabolism/Genetic Information Processing		Signaling and Cellular Processes/Genetic Information Processing	Signaling and Cellular Processes/Genetic Information Processing	Signaling and Cellular Processes/Genetic Information Processing	Metabolism	Metabolism/Signaling and Cellular Processes
Protein Family	Carbohydrate metabolism; phosphatase/hydrolase activity	--	--	Protein folding, sorting, and degradation; protein/membrane transport; bacterial secretion system	Translation, ribosomal structure and biogenesis; protein N-acetyltransferase		Signal transduction; two-component system; DNA binding; transcription regulation	Stress response; translation regulation; rRNA/ribosome-binding; negative regulator of translational	Type II secretion system; DNA recombination/competence; DNA helicase/hydrolase	Spore formation; cell wall/membrane strucutre; lipid-anchor	Signal transduction; two-component system; protein-histidine kinase
Streptomyces glauciniger WP_089228814.1	HAD family hydrolase (WP_089228809.1)	hypothetical protein (WP_089228810.1)	hypothetical protein (WP_143681743.1)	preprotein translocase subunit SecA (WP_089228812.1)	GNAT family N-acetyltransferase (WP_089228813.1)		response regulator transcription factor (WP_018564114.1)	ribosome-associated translation inhibitor RaiA (WP_089228815.1)	pseudogene (ComF family protein)	GerMN domain-containing protein (WP_089228816.1)	HAMP domain-containing protein (WP_179280185.1)
Pathway	Metabolism	--	--	Signaling and Cellular Processes	Metabolism/Genetic Information Processing		Signaling and Cellular Processes/Genetic Information Processing	Signaling and Cellular Processes/Genetic Information Processing	Signaling and Cellular Processes/Genetic Information Processing	Metabolism	Metabolism/Signaling and Cellular Processes
Protein Family	Carbohydrate metabolism; phosphatase/hydrolase activity	--	--	Protein folding, sorting, and degradation; protein/membrane transport; bacterial secretion system	Translation, ribosomal structure and biogenesis; protein N-acetyltransferase		Signal transduction; two-component system; DNA binding; transcription regulation	Stress response; translation regulation; rRNA/ribosome-binding; negative regulator of translational	Type II secretion system; DNA recombination/competence; DNA helicase/hydrolase	Spore formation; cell wall/membrane strucutre; lipid-anchor	Signal transduction; two-component system; protein-histidine kinase
Streptomyces globisporus ALU94158.1	phosphatase (ALU94153.1)	hypothetical protein (ALU94154.1)	hypothetical protein (ALU94155.1)	preprotein translocase subunit SecA (ALU94156.1)	acetyltransferase (ALU94157.1)		two-component system response regulator (ALU94159.1)	ribosomal subunit interface protein (ALU94160.1)	phosphoribosyltransferase (ALU94161.1)	hypothetical protein (ALU98081.1)	histidine kinase (ALU94162.1)
Pathway	Metabolism	--	--	Signaling and Cellular Processes	Metabolism/Genetic Information Processing		Signaling and Cellular Processes/Genetic Information Processing	Signaling and Cellular Processes/Genetic Information Processing	Signaling and Cellular Processes/Genetic Information Processing	Metabolism	Metabolism/Signaling and Cellular Processes
Protein Family	Carbohydrate metabolism; phosphatase/hydrolase activity	--	--	Protein folding, sorting, and degradation; protein/membrane transport; bacterial secretion system	Translation, ribosomal structure and biogenesis; protein N-acetyltransferase		Signal transduction; two-component system; DNA binding; transcription regulation	Stress response; translation regulation; rRNA/ribosome-binding; negative regulator of translational	Type II secretion system; DNA recombination/competence; DNA helicase/hydrolase	Spore formation; cell wall/membrane strucutre; lipid-anchor	Signal transduction; two-component system; protein-histidine kinase
Streptomyces griseoviridis WP_127179694.1	HAD family hydrolase (WP_127179699.1)	hypothetical protein (WP_127179698.1)	hypothetical protein (WP_127179697.1)	preprotein translocase subunit SecA (WP_127179696.1)	GNAT family N-acetyltransferase (WP_127179695.1)		response regulator transcription factor (WP_127179693.1)	ribosome-associated translation inhibitor RaiA (WP_127182774.1)	ComF family protein (WP_127179692.1)	GerMN domain-containing protein (WP_127179691.1)	HAMP domain-containing histidine kinase (WP_127179690.1)
Pathway	Metabolism	--	--	Signaling and Cellular Processes	Metabolism/Genetic Information Processing		Signaling and Cellular Processes/Genetic Information Processing	Signaling and Cellular Processes/Genetic Information Processing	Signaling and Cellular Processes/Genetic Information Processing	Metabolism	Metabolism/Signaling and Cellular Processes
Protein Family	Carbohydrate metabolism; phosphatase/hydrolase activity	--	--	Protein folding, sorting, and degradation; protein/membrane transport; bacterial secretion system	Translation, ribosomal structure and biogenesis; protein N-acetyltransferase		Signal transduction; two-component system; DNA binding; transcription regulation	Stress response; translation regulation; rRNA/ribosome-binding; negative regulator of translational	Type II secretion system; DNA recombination/competence; DNA helicase/hydrolase	Spore formation; cell wall/membrane strucutre; lipid-anchor	Signal transduction; two-component system; protein-histidine kinase
Streptomyces libani GFE24356.1	two-component sensor histidine kinase (GFE24351.1)	lipoprotein LpqB (GFE24352.1)	ComF family protein (GFE24353.1)	ribosomal subunit interface protein (GFE24354.1)	DNA-binding response regulator (GFE24355.1)		acetyltransferase (GFE24357.1)	protein translocase subunit SecA (GFE24358.1)	hypothetical protein (GFE24359.1)	hypothetical protein (GFE24360.1)	phosphatase (GFE24361.1)
Pathway	Metabolism/Signaling and Cellular Processes	Metabolism	Signaling and Cellular Processes/Genetic Information Processing	Signaling and Cellular Processes/Genetic Information Processing	Signaling and Cellular Processes/Genetic Information Processing		Metabolism/Genetic Information Processing	Signaling and Cellular Processes	--	--	Metabolism
Protein Family	Signal transduction; two-component system; protein-histidine kinase	Spore formation; cell wall/membrane strucutre; lipid-anchor	Type II secretion system; DNA recombination/competence; DNA helicase/hydrolase	Stress response; translation regulation; rRNA/ribosome-binding; negative regulator of translational	Signal transduction; two-component system; DNA binding; transcription regulation		Translation, ribosomal structure and biogenesis; protein N-acetyltransferase	Protein folding, sorting, and degradation; protein/membrane transport; bacterial secretion system	--	--	Carbohydrate metabolism; phosphatase/hydrolase activity
Streptomyces luteogriseus WP_184910468.1	pseudogene (HAMP domain-containing protein)	GerMN domain-containing protein (WP_184910464.1)	ComF family protein (WP_184910466.1)	ribosome-associated translation inhibitor RaiA (WP_030837593.1)	response regulator transcription factor (WP_030837600.1)		GNAT family N-acetyltransferase (WP_184910470.1)	preprotein translocase subunit SecA (WP_184910472.1)	pseudogene (hypothetical protein)	hypothetical protein (WP_184910474.1)	HAD hydrolase-like protein (WP_184910476.1)
Pathway	--	Metabolism	Signaling and Cellular Processes/Genetic Information Processing	Signaling and Cellular Processes/Genetic Information Processing	Signaling and Cellular Processes/Genetic Information Processing		Metabolism/Genetic Information Processing	Signaling and Cellular Processes	--	--	Metabolism
Protein Family	--	Spore formation; cell wall/membrane strucutre; lipid-anchor	Type II secretion system; DNA recombination/competence; DNA helicase/hydrolase	Stress response; translation regulation; rRNA/ribosome-binding; negative regulator of translational	Signal transduction; two-component system; DNA binding; transcription regulation		Translation, ribosomal structure and biogenesis; protein N-acetyltransferase	Protein folding, sorting, and degradation; protein/membrane transport; bacterial secretion system	--	--	Carbohydrate metabolism; phosphatase/hydrolase activity
Streptomyces malaysiensis ATL83332.1	phosphatase (ATL83327.1)	hypothetical protein (ATL83328.1)	hypothetical protein (ATL83329.1)	preprotein translocase subunit SecA (ATL83330.1)	acetyltransferase (ATL83331.1)		two-component system response regulator (ATL83333.1)	ribosome-associated translation inhibitor RaiA (ATL83334.1)	phosphoribosyltransferase (ATL83335.1)	lipoprotein LpqB (ATL83336.1)	two-component system sensor kinase (ATL83337.1)
Pathway	Metabolism	--	--	Signaling and Cellular Processes	Metabolism/Genetic Information Processing		Signaling and Cellular Processes/Genetic Information Processing	Signaling and Cellular Processes/Genetic Information Processing	Signaling and Cellular Processes/Genetic Information Processing	Metabolism	Metabolism/Signaling and Cellular Processes
Protein Family	Carbohydrate metabolism; phosphatase/hydrolase activity	--	--	Protein folding, sorting, and degradation; protein/membrane transport; bacterial secretion system	Translation, ribosomal structure and biogenesis; protein N-acetyltransferase		Signal transduction; two-component system; DNA binding; transcription regulation	Stress response; translation regulation; rRNA/ribosome-binding; negative regulator of translational	Type II secretion system; DNA recombination/competence; DNA helicase/hydrolase	Spore formation; cell wall/membrane strucutre; lipid-anchor	Signal transduction; two-component system; protein-histidine kinase
Streptomyces mashuensis GHF73518.1	NAD-glutamate dehydrogenase (GHF73482.1)	phosphatase (GHF73489.1)	hypothetical protein (GHF73497.1)	hypothetical protein (GHF73504.1)	protein translocase subunit SecA (GHF73511.1)		DNA-binding response regulator (GHF73524.1)	ribosomal subunit interface protein (GHF73530.1)	ComF family protein (GHF73537.1)	lipoprotein LpqB (GHF73543.1)	two-component sensor histidine kinase (GHF73549.1)
Pathway	Metabolism	Metabolism	--	--	Signaling and Cellular Processes		Signaling and Cellular Processes/Genetic Information Processing	Signaling and Cellular Processes/Genetic Information Processing	Signaling and Cellular Processes/Genetic Information Processing	Metabolism	Metabolism/Signaling and Cellular Processes
Protein Family	Amino acid metabolism; glutamate dehydrogenase activity; oxidoreductase	Carbohydrate metabolism; phosphatase/hydrolase activity	--	--	Protein folding, sorting, and degradation; protein/membrane transport; bacterial secretion system		Signal transduction; two-component system; DNA binding; transcription regulation	Stress response; translation regulation; rRNA/ribosome-binding; negative regulator of translational	Type II secretion system; DNA recombination/competence; DNA helicase/hydrolase	Spore formation; cell wall/membrane strucutre; lipid-anchor	Signal transduction; two-component system; protein-histidine kinase
Streptomyces megasporus WP_031510761.1	HAD family hydrolase (WP_031510756.1)	hypothetical protein (WP_031510757.1)	hypothetical protein (WP_031510758.1)	preprotein translocase subunit SecA (WP_031510759.1)	GNAT family N-acetyltransferase (WP_031510760.1)		response regulator transcription factor (WP_031510762.1)	ribosome-associated translation inhibitor RaiA (WP_031510763.1)	phosphoribosyltransferase (WP_051718099.1)	hypothetical protein (WP_051718103.1)	HAMP domain-containing histidine kinase (WP_078592039.1)
Pathway	Metabolism	--	--	Signaling and Cellular Processes	Metabolism/Genetic Information Processing		Signaling and Cellular Processes/Genetic Information Processing	Signaling and Cellular Processes/Genetic Information Processing	Signaling and Cellular Processes/Genetic Information Processing	Metabolism	Metabolism/Signaling and Cellular Processes
Protein Family	Carbohydrate metabolism; phosphatase/hydrolase activity	--	--	Protein folding, sorting, and degradation; protein/membrane transport; bacterial secretion system	Translation, ribosomal structure and biogenesis; protein N-acetyltransferase		Signal transduction; two-component system; DNA binding; transcription regulation	Stress response; translation regulation; rRNA/ribosome-binding; negative regulator of translational	Type II secretion system; DNA recombination/competence; DNA helicase/hydrolase	Spore formation; cell wall/membrane strucutre; lipid-anchor	Signal transduction; two-component system; protein-histidine kinase
Streptomyces microflavus GFN04350.1	phosphatase (GFN04345.1)	hypothetical protein (GFN04346.1)	hypothetical protein (GFN04347.1)	protein translocase subunit SecA (GFN04348.1)	acetyltransferase (GFN04349.1)		DNA-binding response regulator (GFN04351.1)	ribosomal subunit interface protein (GFN04352.1)	ComF family protein (GFN04353.1)	GerMN domain-containing protein (GFN04354.1)	DNA-binding response regulator (GFN04355.1)
Pathway	Metabolism	--	--	Signaling and Cellular Processes	Metabolism/Genetic Information Processing		Signaling and Cellular Processes/Genetic Information Processing	Signaling and Cellular Processes/Genetic Information Processing	Signaling and Cellular Processes/Genetic Information Processing	Signaling and Cellular Processes	Signaling and Cellular Processes/Genetic Information Processing
Protein Family	Carbohydrate metabolism; phosphatase/hydrolase activity	--	--	Protein folding, sorting, and degradation; protein/membrane transport; bacterial secretion system	Translation, ribosomal structure and biogenesis; protein N-acetyltransferase		Signal transduction; two-component system; DNA binding; transcription regulation	Stress response; translation regulation; rRNA/ribosome-binding; negative regulator of translational	Type II secretion system; DNA recombination/competence; DNA helicase/hydrolase	Spore formation; cell wall/membrane strucutre; lipid-anchor	Signal transduction; two-component system; DNA binding; transcription regulation
Streptomyces mutomycini WP_065847704.1	HAD family hydrolase (WP_031101071.1)	hypothetical protein (WP_031101072.1)	hypothetical protein (WP_031101073.1)	preprotein translocase subunit SecA (WP_053929393.1)	N-acetyltransferase (WP_065847703.1)		response regulator transcription factor (WP_031101081.1)	ribosome-associated translation inhibitor RaiA (WP_031101083.1)	phosphoribosyltransferase (WP_053929390.1)	GerMN domain-containing protein (WP_065847710.1)	HAMP domain-containing histidine kinase (WP_053929389.1)
Pathway	Metabolism	--	--	Signaling and Cellular Processes	Metabolism/Genetic Information Processing		Signaling and Cellular Processes/Genetic Information Processing	Signaling and Cellular Processes/Genetic Information Processing	Signaling and Cellular Processes/Genetic Information Processing	Metabolism	Metabolism/Signaling and Cellular Processes
Protein Family	Carbohydrate metabolism; phosphatase/hydrolase activity	--	--	Protein folding, sorting, and degradation; protein/membrane transport; bacterial secretion system	Translation, ribosomal structure and biogenesis; protein N-acetyltransferase		Signal transduction; two-component system; DNA binding; transcription regulation	Stress response; translation regulation; rRNA/ribosome-binding; negative regulator of translational	Type II secretion system; DNA recombination/competence; DNA helicase/hydrolase	Spore formation; cell wall/membrane strucutre; lipid-anchor	Signal transduction; two-component system; protein-histidine kinase
Streptomyces niveoruber GGS65262.1	two-component sensor histidine kinase (GGS65223.1)	lipoprotein LpqB (GGS65230.1)	ComF family protein (GGS65238.1)	ribosomal subunit interface protein (GGS65246.1	DNA-binding response regulator (GGS65254.1)		acetyltransferase (GGS65270.1)	protein translocase subunit SecA (GGS65278.1)	hypothetical protein (GGS65285.1)	hypothetical protein (GGS65294.1)	phosphatase (GGS65301.1)
Pathway	Metabolism/Signaling and Cellular Processes	Metabolism	Signaling and Cellular Processes/Genetic Information Processing	Signaling and Cellular Processes/Genetic Information Processing	Signaling and Cellular Processes/Genetic Information Processing		Metabolism/Genetic Information Processing	Signaling and Cellular Processes	--	--	Metabolism
Protein Family	Signal transduction; two-component system; protein-histidine kinase	Spore formation; cell wall/membrane strucutre; lipid-anchor	Type II secretion system; DNA recombination/competence; DNA helicase/hydrolase	Stress response; translation regulation; rRNA/ribosome-binding; negative regulator of translational	Signal transduction; two-component system; DNA binding; transcription regulation		Translation, ribosomal structure and biogenesis; protein N-acetyltransferase	Protein folding, sorting, and degradation; protein/membrane transport; bacterial secretion system	--	--	Carbohydrate metabolism; phosphatase/hydrolase activity
Streptomyces parvulus WP_114531579.1	HAMP domain-containing protein (WP_114531574.1)	GerMN domain-containing protein (WP_114531575.1)	ComF family protein (WP_114531576.1)	ribosome-associated translation inhibitor RaiA (WP_064728207.1)	response regulator transcription factor (WP_114531578.1)		GNAT family N-acetyltransferase (WP_114531628.1)	preprotein translocase subunit SecA (WP_114531580.1)	hypothetical protein (WP_181849532.1)	hypothetical protein (WP_114531581.1)	HAD family hydrolase (WP_114531582.1)
Pathway	Metabolism/Signaling and Cellular Processes	Metabolism	Signaling and Cellular Processes/Genetic Information Processing	Signaling and Cellular Processes/Genetic Information Processing	Signaling and Cellular Processes/Genetic Information Processing		Metabolism/Genetic Information Processing	Signaling and Cellular Processes	--	--	Metabolism
Protein Family	Signal transduction; two-component system; protein-histidine kinase	Spore formation; cell wall/membrane strucutre; lipid-anchor	Type II secretion system; DNA recombination/competence; DNA helicase/hydrolase	Stress response; translation regulation; rRNA/ribosome-binding; negative regulator of translational	Signal transduction; two-component system; DNA binding; transcription regulation		Translation, ribosomal structure and biogenesis; protein N-acetyltransferase	Protein folding, sorting, and degradation; protein/membrane transport; bacterial secretion system	--	--	Carbohydrate metabolism; phosphatase/hydrolase activity
Streptomyces pratensis WP_014155933.1	HAMP domain-containing histidine kinase (WP_014155929.1)	GerMN domain-containing protein (WP_037827992.1)	ComF family protein (WP_041825396.1)	ribosome-associated translation inhibitor RaiA (WP_015577417.1)	response regulator transcription factor (WP_014155932.1)		GNAT family N-acetyltransferase (WP_014155934.1)	preprotein translocase subunit SecA (WP_014155935.1)	hypothetical protein (WP_030122348.1)	hypothetical protein (WP_014155937.1)	HAD family hydrolase (WP_014155938.1)
Pathway	Metabolism/Signaling and Cellular Processes	Metabolism	Signaling and Cellular Processes/Genetic Information Processing	Signaling and Cellular Processes/Genetic Information Processing	Signaling and Cellular Processes/Genetic Information Processing		Metabolism/Genetic Information Processing	Signaling and Cellular Processes	--	--	Metabolism
Protein Family	Signal transduction; two-component system; protein-histidine kinase	Spore formation; cell wall/membrane strucutre; lipid-anchor	Type II secretion system; DNA recombination/competence; DNA helicase/hydrolase	Stress response; translation regulation; rRNA/ribosome-binding; negative regulator of translational	Signal transduction; two-component system; DNA binding; transcription regulation		Translation, ribosomal structure and biogenesis; protein N-acetyltransferase	Protein folding, sorting, and degradation; protein/membrane transport; bacterial secretion system	--	--	Carbohydrate metabolism; phosphatase/hydrolase activity
Streptomyces pristinaespiralis WP_037774513.1	HAD family hydrolase (WP_005316865.1)	hypothetical protein (WP_005316863.1)	hypothetical protein (WP_050791550.1)	preprotein translocase subunit SecA (WP_053557242.1)	GNAT family N-acetyltransferase (WP_037776725.1)		response regulator transcription factor (WP_005316851.1)	ribosome-associated translation inhibitor RaiA (WP_005316849.1)	ComF family protein (WP_063805410.1)	GerMN domain-containing protein (WP_050791548.1)	HAMP domain-containing histidine kinase (WP_078535328.1)
Pathway	Metabolism	--	--	Signaling and Cellular Processes	Metabolism/Genetic Information Processing		Signaling and Cellular Processes/Genetic Information Processing	Signaling and Cellular Processes/Genetic Information Processing	Signaling and Cellular Processes/Genetic Information Processing	Metabolism	Metabolism/Signaling and Cellular Processes
Protein Family	Carbohydrate metabolism; phosphatase/hydrolase activity	--	--	Protein folding, sorting, and degradation; protein/membrane transport; bacterial secretion system	Translation, ribosomal structure and biogenesis; protein N-acetyltransferase		Signal transduction; two-component system; DNA binding; transcription regulation	Stress response; translation regulation; rRNA/ribosome-binding; negative regulator of translational	Type II secretion system; DNA recombination/competence; DNA helicase/hydrolase	Spore formation; cell wall/membrane strucutre; lipid-anchor	Signal transduction; two-component system; protein-histidine kinase
Streptomyces radiopugnans WP_093654064.1	HAMP domain-containing histidine kinase (WP_093654054.1)	GerMN domain-containing protein (WP_093654056.1)	phosphoribosyltransferase (WP_093654058.1)	ribosome-associated translation inhibitor RaiA (WP_093654060.1)	response regulator transcription factor (WP_093654062.1)		GNAT family N-acetyltransferase (WP_093655588.1)	preprotein translocase subunit SecA (WP_093655590.1)	hypothetical protein (WP_093654066.1)	hypothetical protein (WP_093655592.1)	HAD family hydrolase (WP_093654068.1)
Pathway	Metabolism/Signaling and Cellular Processes	Metabolism	Signaling and Cellular Processes/Genetic Information Processing	Signaling and Cellular Processes/Genetic Information Processing	Signaling and Cellular Processes/Genetic Information Processing		Metabolism/Genetic Information Processing	Signaling and Cellular Processes	--	--	Metabolism
Protein Family	Signal transduction; two-component system; protein-histidine kinase	Spore formation; cell wall/membrane strucutre; lipid-anchor	Type II secretion system; DNA recombination/competence; DNA helicase/hydrolase	Stress response; translation regulation; rRNA/ribosome-binding; negative regulator of translational	Signal transduction; two-component system; DNA binding; transcription regulation		Translation, ribosomal structure and biogenesis; protein N-acetyltransferase	Protein folding, sorting, and degradation; protein/membrane transport; bacterial secretion system	--	--	Carbohydrate metabolism; phosphatase/hydrolase activity
Streptomyces recifensis WP_086691569.1	HAMP domain-containing histidine kinase (WP_086691562.1)	GerMN domain-containing protein (WP_086691565.1)	ComF family protein (WP_086691567.1)	ribosome-associated translation inhibitor RaiA (WP_107483898.1)	response regulator transcription factor (WP_086691555.1)		GNAT family N-acetyltransferase (WP_086691558.1)	preprotein translocase subunit SecA (WP_086691560.1)	hypothetical protein (WP_086691562.1)	hypothetical protein (WP_086691564.1)	HAD family hydrolase (WP_086695100.1)
Pathway	Metabolism/Signaling and Cellular Processes	Metabolism	Signaling and Cellular Processes/Genetic Information Processing	Signaling and Cellular Processes/Genetic Information Processing	Signaling and Cellular Processes/Genetic Information Processing		Metabolism/Genetic Information Processing	Signaling and Cellular Processes	--	--	Metabolism
Protein Family	Signal transduction; two-component system; protein-histidine kinase	Spore formation; cell wall/membrane strucutre; lipid-anchor	Type II secretion system; DNA recombination/competence; DNA helicase/hydrolase	Stress response; translation regulation; rRNA/ribosome-binding; negative regulator of translational	Signal transduction; two-component system; DNA binding; transcription regulation		Translation, ribosomal structure and biogenesis; protein N-acetyltransferase	Protein folding, sorting, and degradation; protein/membrane transport; bacterial secretion system	--	--	Carbohydrate metabolism; phosphatase/hydrolase activity
Streptomyces roseicoloratus WP_128977176.1	HAD family hydrolase (WP_128983739.1)	hypothetical protein (WP_128983735.1)	hypothetical protein (WP_128983737.1)	preprotein translocase subunit SecA (WP_128977174.1)	GNAT family N-acetyltransferase (WP_128977175.1)		response regulator transcription factor (WP_128977177.1)	ribosome-associated translation inhibitor RaiA (WP_128977178.1)	ComF family protein (WP_128977179.1)	GerMN domain-containing protein (WP_128977186.1)	HAMP domain-containing histidine kinase (WP_128977180.1)
Pathway	Metabolism	--	--	Signaling and Cellular Processes	Metabolism/Genetic Information Processing		Signaling and Cellular Processes/Genetic Information Processing	Signaling and Cellular Processes/Genetic Information Processing	Signaling and Cellular Processes/Genetic Information Processing	Metabolism	Metabolism/Signaling and Cellular Processes
Protein Family	Carbohydrate metabolism; phosphatase/hydrolase activity	--	--	Protein folding, sorting, and degradation; protein/membrane transport; bacterial secretion system	Translation, ribosomal structure and biogenesis; protein N-acetyltransferase		Signal transduction; two-component system; DNA binding; transcription regulation	Stress response; translation regulation; rRNA/ribosome-binding; negative regulator of translational	Type II secretion system; DNA recombination/competence; DNA helicase/hydrolase	Spore formation; cell wall/membrane strucutre; lipid-anchor	Signal transduction; two-component system; protein-histidine kinase
Streptomyces shenzhenensis WP_121895320.1	HAMP domain-containing histidine kinase (WP_121895315.1)	GerMN domain-containing protein (WP_121895316.1)	ComF family protein (WP_121895317.1)	ribosome-associated translation inhibitor RaiA (WP_121895338.1)	response regulator transcription factor (WP_121895319.1)		GNAT family N-acetyltransferase (WP_121895339.1	preprotein translocase subunit SecA (WP_121895321.1)	hypothetical protein (WP_121895322.1)	hypothetical protein (WP_121895323.1)	HAD family hydrolase (WP_121895324.1)
Pathway	Metabolism/Signaling and Cellular Processes	Metabolism	Signaling and Cellular Processes/Genetic Information Processing	Signaling and Cellular Processes/Genetic Information Processing	Signaling and Cellular Processes/Genetic Information Processing		Metabolism/Genetic Information Processing	Signaling and Cellular Processes	--	--	Metabolism
Protein Family	Signal transduction; two-component system; protein-histidine kinase	Spore formation; cell wall/membrane strucutre; lipid-anchor	Type II secretion system; DNA recombination/competence; DNA helicase/hydrolase	Stress response; translation regulation; rRNA/ribosome-binding; negative regulator of translational	Signal transduction; two-component system; DNA binding; transcription regulation		Translation, ribosomal structure and biogenesis; protein N-acetyltransferase	Protein folding, sorting, and degradation; protein/membrane transport; bacterial secretion system	--	--	Carbohydrate metabolism; phosphatase/hydrolase activity
Streptomyces uncialis WP_073794102.1	HAD family hydrolase (WP_073794478.1)	hypothetical protein (WP_073794093.1)	pseudogene (hypothetical protein)	preprotein translocase subunit SecA (WP_073794096.1)	GNAT family N-acetyltransferase (WP_073794099.1)		response regulator transcription factor (WP_073794105.1)	ribosome-associated translation inhibitor RaiA (WP_178391179.1)	ComF family protein (WP_073794108.1)	GerMN domain-containing protein (WP_073794111.1)	pseudogene (HAMP domain histidine kinase)
Pathway	Metabolism	--	--	Signaling and Cellular Processes	Metabolism/Genetic Information Processing		Signaling and Cellular Processes/Genetic Information Processing	Signaling and Cellular Processes	Signaling and Cellular Processes/Genetic Information Processing	Metabolism	--
Protein Family	Carbohydrate metabolism; phosphatase/hydrolase activity	--	--	Protein folding, sorting, and degradation; protein/membrane transport; bacterial secretion system	Translation, ribosomal structure and biogenesis; protein N-acetyltransferase		Signal transduction; two-component system; DNA binding; transcription regulation	Stress response; translation regulation; rRNA/ribosome-binding; negative regulator of translational	Type II secretion system; DNA recombination/competence; DNA helicase/hydrolase	Spore formation; cell wall/membrane strucutre; lipid-anchor	--
Streptomyces violaceoruber WP_030947397.1	HAD family hydrolase (WP_030947385.1)	hypothetical protein (WP_030947388.1)	hypothetical protein (WP_063767136.1)	preprotein translocase subunit SecA (WP_030947393.1)	GNAT family N-acetyltransferase (WP_030947395.1)		response regulator transcription factor (WP_030947399.1)	ribosome-associated translation inhibitor RaiA (WP_030947400.1)	ComF family protein (WP_030947404.1)	GerMN domain-containing protein (WP_030947408.1)	HAMP domain-containing protein (WP_030947411.1)
Pathway	Metabolism	--	--	Signaling and Cellular Processes	Metabolism/Genetic Information Processing		Signaling and Cellular Processes/Genetic Information Processing	Signaling and Cellular Processes/Genetic Information Processing	Signaling and Cellular Processes/Genetic Information Processing	Metabolism	Metabolism/Signaling and Cellular Processes
Protein Family	Carbohydrate metabolism; phosphatase/hydrolase activity	--	--	Protein folding, sorting, and degradation; protein/membrane transport; bacterial secretion system	Translation, ribosomal structure and biogenesis; protein N-acetyltransferase		Signal transduction; two-component system; DNA binding; transcription regulation	Stress response; translation regulation; rRNA/ribosome-binding; negative regulator of translational	Type II secretion system; DNA recombination/competence; DNA helicase/hydrolase	Spore formation; cell wall/membrane strucutre; lipid-anchor	Signal transduction; two-component system; protein-histidine kinase
Streptomyces violarus WP_184593370.1	HAMP domain-containing protein (WP_184593489.1)	GerMN domain-containing protein (WP_184593378.1)	ComF family protein (WP_184593376.1)	ribosome-associated translation inhibitor RaiA (WP_184593374.1)	response regulator (WP_184593372.1)		GNAT family N-acetyltransferase (WP_184593368.1)	preprotein translocase subunit SecA (WP_184593366.1)	hypothetical protein (WP_184593365.1)	hypothetical protein (WP_184593363.1)	HAD hydrolase-like protein (WP_184593361.1)
Pathway	Metabolism/Signaling and Cellular Processes	Metabolism	Signaling and Cellular Processes/Genetic Information Processing	Signaling and Cellular Processes/Genetic Information Processing	Signaling and Cellular Processes/Genetic Information Processing		Metabolism/Genetic Information Processing	Signaling and Cellular Processes	--	--	Metabolism
Protein Family	Signal transduction; two-component system; protein-histidine kinase	Spore formation; cell wall/membrane strucutre; lipid-anchor	Type II secretion system; DNA recombination/competence; DNA helicase/hydrolase	Stress response; translation regulation; rRNA/ribosome-binding; negative regulator of translational	Signal transduction; two-component system; DNA binding; transcription regulation		Translation, ribosomal structure and biogenesis; protein N-acetyltransferase	Protein folding, sorting, and degradation; protein/membrane transport; bacterial secretion system	--	--	Carbohydrate metabolism; phosphatase/hydrolase activity
Streptomyces vitaminophilus WP_018386044.1	HAMP domain-containing protein (WP_104530860.1)	GerMN domain-containing protein (WP_058032911.1)	ComF family protein (WP_079032616.1)	ribosome-associated translation inhibitor RaiA (WP_018386042.1)	response regulator transcription factor (WP_018386043.1)		GNAT family N-acetyltransferase (WP_026220592.1)	preprotein translocase subunit SecA (WP_018386046.1)	hypothetical protein (WP_026220593.1)	hypothetical protein (WP_018386048.1)	HAD family hydrolase (WP_018386049.1)
Pathway	Metabolism/Signaling and Cellular Processes	Metabolism	Signaling and Cellular Processes/Genetic Information Processing	Signaling and Cellular Processes/Genetic Information Processing	Signaling and Cellular Processes/Genetic Information Processing		Metabolism/Genetic Information Processing	Signaling and Cellular Processes	--	--	Metabolism
Protein Family	Signal transduction; two-component system; protein-histidine kinase	Spore formation; cell wall/membrane strucutre; lipid-anchor	Type II secretion system; DNA recombination/competence; DNA helicase/hydrolase	Stress response; translation regulation; rRNA/ribosome-binding; negative regulator of translational	Signal transduction; two-component system; DNA binding; transcription regulation		Translation, ribosomal structure and biogenesis; protein N-acetyltransferase	Protein folding, sorting, and degradation; protein/membrane transport; bacterial secretion system	--	--	Carbohydrate metabolism; phosphatase/hydrolase activity
Streptomyces yokosukanensis WP_067131792.1	HAD family hydrolase (WP_067131889.1)	hypothetical protein (WP_067131782.1)	hypothetical protein (WP_067131786.1)	preprotein translocase subunit SecA (WP_067131789.1)	GNAT family N-acetyltransferase (WP_067131892.1)		response regulator transcription factor (WP_067131795.1)	ribosome-associated translation inhibitor RaiA (WP_079071582.1)	ComF family protein (WP_067131801.1)	GerMN domain-containing protein (WP_067131804.1)	HAMP domain-containing histidine kinase (WP_067131894.1)
Pathway	Metabolism	--	--	Signaling and Cellular Processes	Metabolism/Genetic Information Processing		Signaling and Cellular Processes/Genetic Information Processing	Signaling and Cellular Processes/Genetic Information Processing	Signaling and Cellular Processes/Genetic Information Processing	Metabolism	Metabolism/Signaling and Cellular Processes
Protein Family	Carbohydrate metabolism; phosphatase/hydrolase activity	--	--	Protein folding, sorting, and degradation; protein/membrane transport; bacterial secretion system	Translation, ribosomal structure and biogenesis; protein N-acetyltransferase		Signal transduction; two-component system; DNA binding; transcription regulation	Stress response; translation regulation; rRNA/ribosome-binding; negative regulator of translational	Type II secretion system; DNA recombination/competence; DNA helicase/hydrolase	Spore formation; cell wall/membrane strucutre; lipid-anchor	Signal transduction; two-component system; protein-histidine kinase
